# Supplementary material for: A DNA barcode library for the butterflies of North America
Source: PeerJ. 2021 Apr 19;9:e11157. doi: 10.7717/peerj.11157 (PMC8061581; doi:10.7717/peerj.11157)
Supplement: Table S1 — Checklist of the 648 butterfly species with resident populations in Canada and/or the USA. Introduced species are excluded. Bold text indicates species sharing barcode sequences with one or several nearest neighbors; N indicates the number of specimens analyzed, H indicates the number of observed unique haplotypes; R indicates the estimated proportion of haplotype diversity; L indicates the haplotypes to be sampled to capture 100% of the total estimated diversity; ND = No data; NC = Not collected. Species were arranged by family and species. [file peerj-09-11157-s015.xlsx]

## Sheet: Sheet1
Phylum	Class	Order	Family	Subfamily	Genus	Species	Geographic distribution in respect of LGM	N	H	R	L
Arthropoda	Insecta	Lepidoptera	Hesperiidae	Eudaminae	Achalarus	Achalarus lyciades	Mid-latitude	18	3	1	0
Arthropoda	Insecta	Lepidoptera	Hesperiidae	Eudaminae	Achalarus	Achalarus toxeus	South	ND	ND	ND	ND
Arthropoda	Insecta	Lepidoptera	Hesperiidae	Hesperiinae	Adopaeoides	Adopaeoides prittwitzi	South	ND	ND	ND	ND
Arthropoda	Insecta	Lepidoptera	Hesperiidae	Hesperiinae	Agathymus	Agathymus alliae	NC
Arthropoda	Insecta	Lepidoptera	Hesperiidae	Hesperiinae	Agathymus	Agathymus aryxna	South	ND	ND	ND	ND
Arthropoda	Insecta	Lepidoptera	Hesperiidae	Hesperiinae	Agathymus	Agathymus baueri	South	ND	ND	ND	ND
Arthropoda	Insecta	Lepidoptera	Hesperiidae	Hesperiinae	Agathymus	Agathymus chisosensis	NC
Arthropoda	Insecta	Lepidoptera	Hesperiidae	Hesperiinae	Agathymus	Agathymus estelleae	South	ND	ND	ND	ND
Arthropoda	Insecta	Lepidoptera	Hesperiidae	Hesperiinae	Agathymus	Agathymus evansi	South	ND	ND	ND	ND
Arthropoda	Insecta	Lepidoptera	Hesperiidae	Hesperiinae	Agathymus	Agathymus gentryi	NC
Arthropoda	Insecta	Lepidoptera	Hesperiidae	Hesperiinae	Agathymus	Agathymus mariae	South	ND	ND	ND	ND
Arthropoda	Insecta	Lepidoptera	Hesperiidae	Hesperiinae	Agathymus	Agathymus neumoegeni	NC
Arthropoda	Insecta	Lepidoptera	Hesperiidae	Hesperiinae	Agathymus	Agathymus polingi	South	ND	ND	ND	ND
Arthropoda	Insecta	Lepidoptera	Hesperiidae	Hesperiinae	Agathymus	Agathymus stephensi	NC
Arthropoda	Insecta	Lepidoptera	Hesperiidae	Hesperiinae	Amblyscirtes	Amblyscirtes aenus	South	ND	ND	ND	ND
Arthropoda	Insecta	Lepidoptera	Hesperiidae	Hesperiinae	Amblyscirtes	Amblyscirtes aesculapius	South	ND	ND	ND	ND
Arthropoda	Insecta	Lepidoptera	Hesperiidae	Hesperiinae	Amblyscirtes	Amblyscirtes alternata	South	ND	ND	ND	ND
Arthropoda	Insecta	Lepidoptera	Hesperiidae	Hesperiinae	Amblyscirtes	Amblyscirtes belli	South	6	2	1	0
Arthropoda	Insecta	Lepidoptera	Hesperiidae	Hesperiinae	Amblyscirtes	Amblyscirtes carolina	South	7	2	1	0
Arthropoda	Insecta	Lepidoptera	Hesperiidae	Hesperiinae	Amblyscirtes	Amblyscirtes cassus	South	ND	ND	ND	ND
Arthropoda	Insecta	Lepidoptera	Hesperiidae	Hesperiinae	Amblyscirtes	Amblyscirtes celia	South	ND	ND	ND	ND
Arthropoda	Insecta	Lepidoptera	Hesperiidae	Hesperiinae	Amblyscirtes	Amblyscirtes elissa	South	ND	ND	ND	ND
Arthropoda	Insecta	Lepidoptera	Hesperiidae	Hesperiinae	Amblyscirtes	Amblyscirtes eos	South	ND	ND	ND	ND
Arthropoda	Insecta	Lepidoptera	Hesperiidae	Hesperiinae	Amblyscirtes	Amblyscirtes exoteria	South	ND	ND	ND	ND
Arthropoda	Insecta	Lepidoptera	Hesperiidae	Hesperiinae	Amblyscirtes	Amblyscirtes fimbriata	North/alpine	ND	ND	ND	ND
Arthropoda	Insecta	Lepidoptera	Hesperiidae	Hesperiinae	Amblyscirtes	Amblyscirtes hegon	South	10	7	0.383562	11.25
Arthropoda	Insecta	Lepidoptera	Hesperiidae	Hesperiinae	Amblyscirtes	Amblyscirtes linda	NC
Arthropoda	Insecta	Lepidoptera	Hesperiidae	Hesperiinae	Amblyscirtes	Amblyscirtes nereus	South	ND	ND	ND	ND
Arthropoda	Insecta	Lepidoptera	Hesperiidae	Hesperiinae	Amblyscirtes	Amblyscirtes nysa	South	8	2	1	0
Arthropoda	Insecta	Lepidoptera	Hesperiidae	Hesperiinae	Amblyscirtes	Amblyscirtes oslari	Mid-latitude	12	5	0.547945	4.125
Arthropoda	Insecta	Lepidoptera	Hesperiidae	Hesperiinae	Amblyscirtes	Amblyscirtes phylace	South	ND	ND	ND	ND
Arthropoda	Insecta	Lepidoptera	Hesperiidae	Hesperiinae	Amblyscirtes	Amblyscirtes reversa	South	ND	ND	ND	ND
Arthropoda	Insecta	Lepidoptera	Hesperiidae	Hesperiinae	Amblyscirtes	Amblyscirtes texanae	South	ND	ND	ND	ND
Arthropoda	Insecta	Lepidoptera	Hesperiidae	Hesperiinae	Amblyscirtes	Amblyscirtes tolteca	South	ND	ND	ND	ND
Arthropoda	Insecta	Lepidoptera	Hesperiidae	Hesperiinae	Amblyscirtes	Amblyscirtes vialis	Mid-latitude	27	6	0.757002	1.926
Arthropoda	Insecta	Lepidoptera	Hesperiidae	Hesperiinae	Anatrytone	Anatrytone logan	Mid-latitude	29	10	0.223419	34.759
Arthropoda	Insecta	Lepidoptera	Hesperiidae	Hesperiinae	Ancyloxypha	Ancyloxypha arene	South	ND	ND	ND	ND
Arthropoda	Insecta	Lepidoptera	Hesperiidae	Hesperiinae	Ancyloxypha	Ancyloxypha numitor	Mid-latitude	25	3	0.757576	0.96
Arthropoda	Insecta	Lepidoptera	Hesperiidae	Pyrginae	Apyrrothrix	Apyrrothrix araxes	South	ND	ND	ND	ND
Arthropoda	Insecta	Lepidoptera	Hesperiidae	Hesperiinae	Asbolis	Asbolis capucinus	South	ND	ND	ND	ND
Arthropoda	Insecta	Lepidoptera	Hesperiidae	Eudaminae	Astraptes	Astraptes fulgerator	South	ND	ND	ND	ND
Arthropoda	Insecta	Lepidoptera	Hesperiidae	Hesperiinae	Atalopedes	Atalopedes campestris	Mid-latitude	29	10	0.270022	27.034
Arthropoda	Insecta	Lepidoptera	Hesperiidae	Hesperiinae	Atrytone	Atrytone arogos	South	8	6	0.40678	8.75
Arthropoda	Insecta	Lepidoptera	Hesperiidae	Hesperiinae	Atrytonopsis	Atrytonopsis cestus	South	ND	ND	ND	ND
Arthropoda	Insecta	Lepidoptera	Hesperiidae	Hesperiinae	Atrytonopsis	Atrytonopsis deva	NC
Arthropoda	Insecta	Lepidoptera	Hesperiidae	Hesperiinae	Atrytonopsis	Atrytonopsis edwardsi	South	ND	ND	ND	ND
Arthropoda	Insecta	Lepidoptera	Hesperiidae	Hesperiinae	Atrytonopsis	Atrytonopsis hianna	Mid-latitude	14	5	0.915081	0.464
Arthropoda	Insecta	Lepidoptera	Hesperiidae	Hesperiinae	Atrytonopsis	Atrytonopsis loammi	NC
Arthropoda	Insecta	Lepidoptera	Hesperiidae	Hesperiinae	Atrytonopsis	Atrytonopsis lunus	South	ND	ND	ND	ND
Arthropoda	Insecta	Lepidoptera	Hesperiidae	Hesperiinae	Atrytonopsis	Atrytonopsis margarita	South	ND	ND	ND	ND
Arthropoda	Insecta	Lepidoptera	Hesperiidae	Hesperiinae	Atrytonopsis	Atrytonopsis pittacus	South	ND	ND	ND	ND
Arthropoda	Insecta	Lepidoptera	Hesperiidae	Hesperiinae	Atrytonopsis	Atrytonopsis python	South	ND	ND	ND	ND
Arthropoda	Insecta	Lepidoptera	Hesperiidae	Hesperiinae	Atrytonopsis	Atrytonopsis quinteri	South	ND	ND	ND	ND
Arthropoda	Insecta	Lepidoptera	Hesperiidae	Hesperiinae	Atrytonopsis	Atrytonopsis vierecki	South	7	2	1	0
Arthropoda	Insecta	Lepidoptera	Hesperiidae	Eudaminae	Autochton	Autochton cellus	South	25	14	0.368421	24
Arthropoda	Insecta	Lepidoptera	Hesperiidae	Eudaminae	Autochton	Autochton cincta	South	ND	ND	ND	ND
Arthropoda	Insecta	Lepidoptera	Hesperiidae	Eudaminae	Cabares	Cabares potrillo	South	ND	ND	ND	ND
Arthropoda	Insecta	Lepidoptera	Hesperiidae	Hesperiinae	Calpodes	Calpodes ethlius	South	ND	ND	ND	ND
Arthropoda	Insecta	Lepidoptera	Hesperiidae	Heteropterinae	Carterocephalus	Carterocephalus palaemon	Mid-latitude	62	15	0.77	91
Arthropoda	Insecta	Lepidoptera	Hesperiidae	Pyrginae	Celotes	Celotes limpia	South	ND	ND	ND	ND
Arthropoda	Insecta	Lepidoptera	Hesperiidae	Pyrginae	Celotes	Celotes nessus	South	ND	ND	ND	ND
Arthropoda	Insecta	Lepidoptera	Hesperiidae	Eudaminae	Chioides	Chioides albofasciatus	Mid-latitude	ND	ND	ND	ND
Arthropoda	Insecta	Lepidoptera	Hesperiidae	Pyrginae	Chiomara	Chiomara georgina	South	ND	ND	ND	ND
Arthropoda	Insecta	Lepidoptera	Hesperiidae	Eudaminae	Codatractus	Codatractus arizonensis	South	ND	ND	ND	ND
Arthropoda	Insecta	Lepidoptera	Hesperiidae	Eudaminae	Codatractus	Codatractus valeriana	South	ND	ND	ND	ND
Arthropoda	Insecta	Lepidoptera	Hesperiidae	Eudaminae	Cogia	Cogia caicus	South	ND	ND	ND	ND
Arthropoda	Insecta	Lepidoptera	Hesperiidae	Eudaminae	Cogia	Cogia calchas	South	ND	ND	ND	ND
Arthropoda	Insecta	Lepidoptera	Hesperiidae	Eudaminae	Cogia	Cogia hippalus	South	ND	ND	ND	ND
Arthropoda	Insecta	Lepidoptera	Hesperiidae	Eudaminae	Cogia	Cogia outis	South	7	4	0.700035	1.714
Arthropoda	Insecta	Lepidoptera	Hesperiidae	Hesperiinae	Copaeodes	Copaeodes aurantiaca	South	6	4	0.615385	2.5
Arthropoda	Insecta	Lepidoptera	Hesperiidae	Hesperiinae	Copaeodes	Copaeodes minima	South	7	2	1	0
Arthropoda	Insecta	Lepidoptera	Hesperiidae	Hesperiinae	Cymaenes	Cymaenes tripunctus	South	ND	ND	ND	ND
Arthropoda	Insecta	Lepidoptera	Hesperiidae	Pyrginae	Eantis	Eantis tamenund	South	ND	ND	ND	ND
Arthropoda	Insecta	Lepidoptera	Hesperiidae	Eudaminae	Epargyreus	Epargyreus clarus	Mid-latitude	56	13	0.452741	15.714
Arthropoda	Insecta	Lepidoptera	Hesperiidae	Eudaminae	Epargyreus	Epargyreus zestos	South	ND	ND	ND	ND
Arthropoda	Insecta	Lepidoptera	Hesperiidae	Pyrginae	Ephyriades	Ephyriades brunnea	South	ND	ND	ND	ND
Arthropoda	Insecta	Lepidoptera	Hesperiidae	Pyrginae	Erynnis	Erynnis afranius	Mid-latitude	ND	ND	ND	ND
Arthropoda	Insecta	Lepidoptera	Hesperiidae	Pyrginae	Erynnis	Erynnis baptisiae	Mid-latitude	10	2	1	0
Arthropoda	Insecta	Lepidoptera	Hesperiidae	Pyrginae	Erynnis	Erynnis brizo	Mid-latitude	64	21	0.514051	19.852
Arthropoda	Insecta	Lepidoptera	Hesperiidae	Pyrginae	Erynnis	Erynnis funeralis	South	16	4	0.587199	2.812
Arthropoda	Insecta	Lepidoptera	Hesperiidae	Pyrginae	Erynnis	Erynnis horatius	Mid-latitude	33	10	0.457059	11.879
Arthropoda	Insecta	Lepidoptera	Hesperiidae	Pyrginae	Erynnis	Erynnis icelus	Mid-latitude	48	11	0.737414	3.917
Arthropoda	Insecta	Lepidoptera	Hesperiidae	Pyrginae	Erynnis	Erynnis juvenalis	Mid-latitude	27	3	1	0
Arthropoda	Insecta	Lepidoptera	Hesperiidae	Pyrginae	Erynnis	Erynnis lucilius	North/alpine	11	4	0.81483	0.909
Arthropoda	Insecta	Lepidoptera	Hesperiidae	Pyrginae	Erynnis	Erynnis martialis	Mid-latitude	15	6	0.517241	5.6
Arthropoda	Insecta	Lepidoptera	Hesperiidae	Pyrginae	Erynnis	Erynnis meridianus	South	23	9	0.251516	26.783
Arthropoda	Insecta	Lepidoptera	Hesperiidae	Pyrginae	Erynnis	Erynnis pacuvius	Mid-latitude	30	4	0.805315	0.967
Arthropoda	Insecta	Lepidoptera	Hesperiidae	Pyrginae	Erynnis	Erynnis persius	Mid-latitude	63	7	0.612477	4.429
Arthropoda	Insecta	Lepidoptera	Hesperiidae	Pyrginae	Erynnis	Erynnis propertius	Mid-latitude	63	12	0.498836	12.056
Arthropoda	Insecta	Lepidoptera	Hesperiidae	Pyrginae	Erynnis	Erynnis scudderi	South	ND	ND	ND	ND
Arthropoda	Insecta	Lepidoptera	Hesperiidae	Pyrginae	Erynnis	Erynnis telemachus	South	32	4	0.579206	2.906
Arthropoda	Insecta	Lepidoptera	Hesperiidae	Pyrginae	Erynnis	Erynnis tristis	South	24	8	0.357542	14.375
Arthropoda	Insecta	Lepidoptera	Hesperiidae	Pyrginae	Erynnis	Erynnis zarucco	South	7	3	0.777807	0.857
Arthropoda	Insecta	Lepidoptera	Hesperiidae	Hesperiinae	Euphyes	Euphyes arpa	South	ND	ND	ND	ND
Arthropoda	Insecta	Lepidoptera	Hesperiidae	Hesperiinae	Euphyes	Euphyes bayensis	NC
Arthropoda	Insecta	Lepidoptera	Hesperiidae	Hesperiinae	Euphyes	Euphyes berryi	South	ND	ND	ND	ND
Arthropoda	Insecta	Lepidoptera	Hesperiidae	Hesperiinae	Euphyes	Euphyes bimacula	Mid-latitude	6	4	0.615385	2.5
Arthropoda	Insecta	Lepidoptera	Hesperiidae	Hesperiinae	Euphyes	Euphyes conspicua	Mid-latitude	ND	ND	ND	ND
Arthropoda	Insecta	Lepidoptera	Hesperiidae	Hesperiinae	Euphyes	Euphyes dion	Mid-latitude	17	4	0.894654	0.471
Arthropoda	Insecta	Lepidoptera	Hesperiidae	Hesperiinae	Euphyes	Euphyes dukesi	Mid-latitude	11	6	0.452046	7.273
Arthropoda	Insecta	Lepidoptera	Hesperiidae	Hesperiinae	Euphyes	Euphyes pilatka	South	ND	ND	ND	ND
Arthropoda	Insecta	Lepidoptera	Hesperiidae	Hesperiinae	Euphyes	Euphyes vestris	Mid-latitude	31	14	0.263188	39.194
Arthropoda	Insecta	Lepidoptera	Hesperiidae	Pyrginae	Gesta	Gesta invisus	South	ND	ND	ND	ND
Arthropoda	Insecta	Lepidoptera	Hesperiidae	Pyrginae	Heliopetes	Heliopetes ericetorum	South	17	1	1	0
Arthropoda	Insecta	Lepidoptera	Hesperiidae	Pyrginae	Heliopetes	Heliopetes macaira	South	ND	ND	ND	ND
Arthropoda	Insecta	Lepidoptera	Hesperiidae	Pyrginae	Heliopyrgus	Heliopyrgus domicella	South	ND	ND	ND	ND
Arthropoda	Insecta	Lepidoptera	Hesperiidae	Hesperiinae	Hesperia	Hesperia assiniboia	North/alpine	78	11	0.258277	31.59
Arthropoda	Insecta	Lepidoptera	Hesperiidae	Hesperiinae	Hesperia	Hesperia attalus	South	9	3	0.87108	0.444
Arthropoda	Insecta	Lepidoptera	Hesperiidae	Hesperiinae	Hesperia	Hesperia colorado	Mid-latitude	136	23	0.523084	20.97
Arthropoda	Insecta	Lepidoptera	Hesperiidae	Hesperiinae	Hesperia	Hesperia columbia	South	12	1	1	0
Arthropoda	Insecta	Lepidoptera	Hesperiidae	Hesperiinae	Hesperia	Hesperia comma	North/alpine	243	45	0.528374	40.167
Arthropoda	Insecta	Lepidoptera	Hesperiidae	Hesperiinae	Hesperia	Hesperia dacotae	North/alpine	37	6	0.381437	9.73
Arthropoda	Insecta	Lepidoptera	Hesperiidae	Hesperiinae	Hesperia	Hesperia juba	Mid-latitude	36	5	0.631552	2.917
Arthropoda	Insecta	Lepidoptera	Hesperiidae	Hesperiinae	Hesperia	Hesperia leonardus	Mid-latitude	33	5	0.911577	0.485
Arthropoda	Insecta	Lepidoptera	Hesperiidae	Hesperiinae	Hesperia	Hesperia lindseyi	South	9	3	0.87108	0.444
Arthropoda	Insecta	Lepidoptera	Hesperiidae	Hesperiinae	Hesperia	Hesperia meskei	South	8	2	1	0
Arthropoda	Insecta	Lepidoptera	Hesperiidae	Hesperiinae	Hesperia	Hesperia metea	Mid-latitude	12	4	0.592593	2.75
Arthropoda	Insecta	Lepidoptera	Hesperiidae	Hesperiinae	Hesperia	Hesperia miriamae	North/alpine	ND	ND	ND	ND
Arthropoda	Insecta	Lepidoptera	Hesperiidae	Hesperiinae	Hesperia	Hesperia nevada	Mid-latitude	25	4	0.806452	0.96
Arthropoda	Insecta	Lepidoptera	Hesperiidae	Hesperiinae	Hesperia	Hesperia ottoe	Mid-latitude	9	1	1	0
Arthropoda	Insecta	Lepidoptera	Hesperiidae	Hesperiinae	Hesperia	Hesperia pahaska	Mid-latitude	ND	ND	ND	ND
Arthropoda	Insecta	Lepidoptera	Hesperiidae	Hesperiinae	Hesperia	Hesperia sassacus	Mid-latitude	19	6	0.513523	5.684
Arthropoda	Insecta	Lepidoptera	Hesperiidae	Hesperiinae	Hesperia	Hesperia uncas	Mid-latitude	14	4	0.896057	0.464
Arthropoda	Insecta	Lepidoptera	Hesperiidae	Hesperiinae	Hesperia	Hesperia viridis	South	7	1	1	0
Arthropoda	Insecta	Lepidoptera	Hesperiidae	Hesperiinae	Hesperia	Hesperia woodgatei	South	ND	ND	ND	ND
Arthropoda	Insecta	Lepidoptera	Hesperiidae	Pyrginae	Hesperopsis	Hesperopsis alpheus	South	ND	ND	ND	ND
Arthropoda	Insecta	Lepidoptera	Hesperiidae	Pyrginae	Hesperopsis	Hesperopsis gracielae	South	ND	ND	ND	ND
Arthropoda	Insecta	Lepidoptera	Hesperiidae	Pyrginae	Hesperopsis	Hesperopsis libya	Mid-latitude	12	8	0.582708	5.729
Arthropoda	Insecta	Lepidoptera	Hesperiidae	Hesperiinae	Hylephila	Hylephila phyleus	Mid-latitude	34	6	0.435888	7.765
Arthropoda	Insecta	Lepidoptera	Hesperiidae	Hesperiinae	Lerema	Lerema accius	South	10	2	1	0
Arthropoda	Insecta	Lepidoptera	Hesperiidae	Hesperiinae	Lerodea	Lerodea arabus	South	ND	ND	ND	ND
Arthropoda	Insecta	Lepidoptera	Hesperiidae	Hesperiinae	Lerodea	Lerodea eufala	South	11	3	1	0
Arthropoda	Insecta	Lepidoptera	Hesperiidae	Hesperiinae	Megathymus	Megathymus cofaqui	South	ND	ND	ND	ND
Arthropoda	Insecta	Lepidoptera	Hesperiidae	Hesperiinae	Megathymus	Megathymus streckeri	Mid-latitude	ND	ND	ND	ND
Arthropoda	Insecta	Lepidoptera	Hesperiidae	Hesperiinae	Megathymus	Megathymus ursus	South	ND	ND	ND	ND
Arthropoda	Insecta	Lepidoptera	Hesperiidae	Hesperiinae	Megathymus	Megathymus yuccae	South	7	4	0.700035	1.714
Arthropoda	Insecta	Lepidoptera	Hesperiidae	Hesperiinae	Nastra	Nastra julia	South	ND	ND	ND	ND
Arthropoda	Insecta	Lepidoptera	Hesperiidae	Hesperiinae	Nastra	Nastra lherminier	Mid-latitude	9	4	0.59997	2.667
Arthropoda	Insecta	Lepidoptera	Hesperiidae	Hesperiinae	Nastra	Nastra neamathla	South	ND	ND	ND	ND
Arthropoda	Insecta	Lepidoptera	Hesperiidae	Hesperiinae	Notamblyscirtes	Notamblyscirtes simius	Mid-latitude	7	3	0.777807	0.857
Arthropoda	Insecta	Lepidoptera	Hesperiidae	Hesperiinae	Oarisma	Oarisma edwardsii	South	7	4	0.608735	2.571
Arthropoda	Insecta	Lepidoptera	Hesperiidae	Hesperiinae	Oarisma	Oarisma garita	Mid-latitude	40	15	0.254777	43.875
Arthropoda	Insecta	Lepidoptera	Hesperiidae	Hesperiinae	Oarisma	Oarisma poweshiek	Mid-latitude	ND	ND	ND	ND
Arthropoda	Insecta	Lepidoptera	Hesperiidae	Hesperiinae	Ochlodes	Ochlodes agricola	South	9	4	0.692281	1.778
Arthropoda	Insecta	Lepidoptera	Hesperiidae	Hesperiinae	Ochlodes	Ochlodes sylvanoides	Mid-latitude	79	17	0.737623	6.047
Arthropoda	Insecta	Lepidoptera	Hesperiidae	Hesperiinae	Ochlodes	Ochlodes yuma	South	7	5	0.721605	1.929
Arthropoda	Insecta	Lepidoptera	Hesperiidae	Hesperiinae	Oligoria	Oligoria maculata	South	11	4	0.594619	2.727
Arthropoda	Insecta	Lepidoptera	Hesperiidae	Hesperiinae	Panoquina	Panoquina errans	South	ND	ND	ND	ND
Arthropoda	Insecta	Lepidoptera	Hesperiidae	Hesperiinae	Panoquina	Panoquina ocola	South	9	3	0.87108	0.444
Arthropoda	Insecta	Lepidoptera	Hesperiidae	Hesperiinae	Panoquina	Panoquina panoquin	South	15	4	0.588235	2.8
Arthropoda	Insecta	Lepidoptera	Hesperiidae	Hesperiinae	Panoquina	Panoquina panoquinoides	South	ND	ND	ND	ND
Arthropoda	Insecta	Lepidoptera	Hesperiidae	Hesperiinae	Paratrytone	Paratrytone snowi	North/alpine	ND	ND	ND	ND
Arthropoda	Insecta	Lepidoptera	Hesperiidae	Pyrginae	Pellicia	Pellicia arina	South	ND	ND	ND	ND
Arthropoda	Insecta	Lepidoptera	Hesperiidae	Eudaminae	Phocides	Phocides pigmalion	South	ND	ND	ND	ND
Arthropoda	Insecta	Lepidoptera	Hesperiidae	Eudaminae	Phocides	Phocides polybius	South	ND	ND	ND	ND
Arthropoda	Insecta	Lepidoptera	Hesperiidae	Pyrginae	Pholisora	Pholisora catullus	Mid-latitude	39	19	0.28467	47.744
Arthropoda	Insecta	Lepidoptera	Hesperiidae	Pyrginae	Pholisora	Pholisora mejicanus	South	ND	ND	ND	ND
Arthropoda	Insecta	Lepidoptera	Hesperiidae	Heteropterinae	Piruna	Piruna aea	South	ND	ND	ND	ND
Arthropoda	Insecta	Lepidoptera	Hesperiidae	Heteropterinae	Piruna	Piruna haferniki	NC
Arthropoda	Insecta	Lepidoptera	Hesperiidae	Heteropterinae	Piruna	Piruna pirus	South	ND	ND	ND	ND
Arthropoda	Insecta	Lepidoptera	Hesperiidae	Heteropterinae	Piruna	Piruna polingii	South	ND	ND	ND	ND
Arthropoda	Insecta	Lepidoptera	Hesperiidae	Hesperiinae	Poanes	Poanes aaroni	South	ND	ND	ND	ND
Arthropoda	Insecta	Lepidoptera	Hesperiidae	Hesperiinae	Poanes	Poanes hobomok	Mid-latitude	117	14	0.365621	24.291
Arthropoda	Insecta	Lepidoptera	Hesperiidae	Hesperiinae	Poanes	Poanes massasoit	Mid-latitude	10	2	1	0
Arthropoda	Insecta	Lepidoptera	Hesperiidae	Hesperiinae	Poanes	Poanes melane	South	11	1	1	0
Arthropoda	Insecta	Lepidoptera	Hesperiidae	Hesperiinae	Poanes	Poanes taxiles	South	ND	ND	ND	ND
Arthropoda	Insecta	Lepidoptera	Hesperiidae	Hesperiinae	Poanes	Poanes viator	Mid-latitude	24	7	0.764526	2.156
Arthropoda	Insecta	Lepidoptera	Hesperiidae	Hesperiinae	Poanes	Poanes yehl	South	10	3	1	0
Arthropoda	Insecta	Lepidoptera	Hesperiidae	Hesperiinae	Poanes	Poanes zabulon	Mid-latitude	16	3	1	0
Arthropoda	Insecta	Lepidoptera	Hesperiidae	Hesperiinae	Polites	Polites baracoa	South	ND	ND	ND	ND
Arthropoda	Insecta	Lepidoptera	Hesperiidae	Hesperiinae	Polites	Polites carus	NC
Arthropoda	Insecta	Lepidoptera	Hesperiidae	Hesperiinae	Polites	Polites draco	North/alpine	31	7	0.706857	2.903
Arthropoda	Insecta	Lepidoptera	Hesperiidae	Hesperiinae	Polites	Polites mardon	South	6	2	1	0
Arthropoda	Insecta	Lepidoptera	Hesperiidae	Hesperiinae	Polites	Polites mystic	Mid-latitude	40	4	0.891464	0.487
Arthropoda	Insecta	Lepidoptera	Hesperiidae	Hesperiinae	Polites	Polites origenes	Mid-latitude	22	6	0.582807	4.295
Arthropoda	Insecta	Lepidoptera	Hesperiidae	Hesperiinae	Polites	Polites peckius	Mid-latitude	34	9	0.30631	20.382
Arthropoda	Insecta	Lepidoptera	Hesperiidae	Hesperiinae	Polites	Polites rhesus	Mid-latitude	9	2	1	0
Arthropoda	Insecta	Lepidoptera	Hesperiidae	Hesperiinae	Polites	Polites sabuleti	Mid-latitude	18	7	0.480901	7.556
Arthropoda	Insecta	Lepidoptera	Hesperiidae	Hesperiinae	Polites	Polites sonora	Mid-latitude	15	5	0.914578	0.467
Arthropoda	Insecta	Lepidoptera	Hesperiidae	Hesperiinae	Polites	Polites themistocles	Mid-latitude	53	9	0.821018	1.962
Arthropoda	Insecta	Lepidoptera	Hesperiidae	Hesperiinae	Polites	Polites vibex	Mid-latitude	8	2	1	0
Arthropoda	Insecta	Lepidoptera	Hesperiidae	Eudaminae	Polygonus	Polygonus leo	South	ND	ND	ND	ND
Arthropoda	Insecta	Lepidoptera	Hesperiidae	Hesperiinae	Pompeius	Pompeius verna	Mid-latitude	12	6	0.744232	2.062
Arthropoda	Insecta	Lepidoptera	Hesperiidae	Hesperiinae	Problema	Problema bulenta	South	ND	ND	ND	ND
Arthropoda	Insecta	Lepidoptera	Hesperiidae	Hesperiinae	Problema	Problema byssus	Mid-latitude	17	9	0.604757	5.882
Arthropoda	Insecta	Lepidoptera	Hesperiidae	Hesperiinae	Pseudocopaeodes	Pseudocopaeodes eunus	South	ND	ND	ND	ND
Arthropoda	Insecta	Lepidoptera	Hesperiidae	Pyrginae	Pyrgus	Pyrgus albescens	South	15	3	1	0
Arthropoda	Insecta	Lepidoptera	Hesperiidae	Pyrginae	Pyrgus	Pyrgus centaureae	North/alpine	45	8	0.73173	2.933
Arthropoda	Insecta	Lepidoptera	Hesperiidae	Pyrginae	Pyrgus	Pyrgus communis	Mid-latitude	224	9	0.530535	7.964
Arthropoda	Insecta	Lepidoptera	Hesperiidae	Pyrginae	Pyrgus	Pyrgus oileus	South	12	3	1	0
Arthropoda	Insecta	Lepidoptera	Hesperiidae	Pyrginae	Pyrgus	Pyrgus philetas	South	ND	ND	ND	ND
Arthropoda	Insecta	Lepidoptera	Hesperiidae	Pyrginae	Pyrgus	Pyrgus ruralis	Mid-latitude	13	3	0.764721	0.923
Arthropoda	Insecta	Lepidoptera	Hesperiidae	Pyrginae	Pyrgus	Pyrgus scriptura	South	ND	ND	ND	ND
Arthropoda	Insecta	Lepidoptera	Hesperiidae	Pyrginae	Pyrgus	Pyrgus xanthus	North/alpine	ND	ND	ND	ND
Arthropoda	Insecta	Lepidoptera	Hesperiidae	Hesperiinae	Stallingsia	Stallingsia maculosus	South	ND	ND	ND	ND
Arthropoda	Insecta	Lepidoptera	Hesperiidae	Pyrginae	Staphylus	Staphylus ceos	South	8	3	0.774194	0.875
Arthropoda	Insecta	Lepidoptera	Hesperiidae	Pyrginae	Staphylus	Staphylus hayhurstii	Mid-latitude	10	2	1	0
Arthropoda	Insecta	Lepidoptera	Hesperiidae	Pyrginae	Staphylus	Staphylus mazans	South	ND	ND	ND	ND
Arthropoda	Insecta	Lepidoptera	Hesperiidae	Hesperiinae	Stinga	Stinga morrisoni	South	8	1	1	0
Arthropoda	Insecta	Lepidoptera	Hesperiidae	Hesperiinae	Synapte	Synapte pecta	South	ND	ND	ND	ND
Arthropoda	Insecta	Lepidoptera	Hesperiidae	Pyrginae	Systasea	Systasea pulverulenta	South	ND	ND	ND	ND
Arthropoda	Insecta	Lepidoptera	Hesperiidae	Pyrginae	Systasea	Systasea zampa	South	6	1	1	0
Arthropoda	Insecta	Lepidoptera	Hesperiidae	Eudaminae	Thorybes	Thorybes bathyllus	South	19	7	0.551876	5.684
Arthropoda	Insecta	Lepidoptera	Hesperiidae	Eudaminae	Thorybes	Thorybes confusis	South	8	2	1	0
Arthropoda	Insecta	Lepidoptera	Hesperiidae	Eudaminae	Thorybes	Thorybes diversus	South	ND	ND	ND	ND
Arthropoda	Insecta	Lepidoptera	Hesperiidae	Eudaminae	Thorybes	Thorybes drusius	South	ND	ND	ND	ND
Arthropoda	Insecta	Lepidoptera	Hesperiidae	Eudaminae	Thorybes	Thorybes mexicana	North/alpine	11	2	1	0
Arthropoda	Insecta	Lepidoptera	Hesperiidae	Eudaminae	Thorybes	Thorybes pylades	Mid-latitude	63	10	0.360828	17.714
Arthropoda	Insecta	Lepidoptera	Hesperiidae	Pyrginae	Timochares	Timochares ruptifasciata	South	ND	ND	ND	ND
Arthropoda	Insecta	Lepidoptera	Hesperiidae	Eudaminae	Urbanus	Urbanus dorantes	South	8	3	0.774194	0.875
Arthropoda	Insecta	Lepidoptera	Hesperiidae	Eudaminae	Urbanus	Urbanus proteus	South	9	3	0.87108	0.444
Arthropoda	Insecta	Lepidoptera	Hesperiidae	Eudaminae	Urbanus	Urbanus teleus	South	ND	ND	ND	ND
Arthropoda	Insecta	Lepidoptera	Hesperiidae	Hesperiinae	Vidius	Vidius perigenes	South	ND	ND	ND	ND
Arthropoda	Insecta	Lepidoptera	Hesperiidae	Hesperiinae	Wallengrenia	Wallengrenia egeremet	Mid-latitude	37	4	0.578118	2.919
Arthropoda	Insecta	Lepidoptera	Hesperiidae	Hesperiinae	Wallengrenia	Wallengrenia otho	South	13	2	1	0
Arthropoda	Insecta	Lepidoptera	Hesperiidae	Eudaminae	Zestusa	Zestusa dorus	South	ND	ND	ND	ND
Arthropoda	Insecta	Lepidoptera	Lycaenidae	Polyommatinae	Agriades	Agriades glandon	North/alpine	175	35	0.464999	40.269
Arthropoda	Insecta	Lepidoptera	Lycaenidae	Polyommatinae	Agriades	Agriades optilete	North/alpine	25	7	0.421687	9.6
Arthropoda	Insecta	Lepidoptera	Lycaenidae	Polyommatinae	Agriades	Agriades podarce	North/alpine	38	13	0.322877	27.263
Arthropoda	Insecta	Lepidoptera	Lycaenidae	Theclinae	Atlides	Atlides halesus	South	7	5	0.721605	1.929
Arthropoda	Insecta	Lepidoptera	Lycaenidae	Polyommatinae	Brephidium	Brephidium exilis	South	30	2	1	0
Arthropoda	Insecta	Lepidoptera	Lycaenidae	Polyommatinae	Brephidium	Brephidium pseudofea	South	ND	ND	ND	ND
Arthropoda	Insecta	Lepidoptera	Lycaenidae	Theclinae	Callophrys	Callophrys affinis	Mid-latitude	12	5	0.47619	5.5
Arthropoda	Insecta	Lepidoptera	Lycaenidae	Theclinae	Callophrys	Callophrys augustinus	Mid-latitude	44	10	0.718959	3.909
Arthropoda	Insecta	Lepidoptera	Lycaenidae	Theclinae	Callophrys	Callophrys dumetorum	South	16	5	0.640041	2.812
Arthropoda	Insecta	Lepidoptera	Lycaenidae	Theclinae	Callophrys	Callophrys eryphon	Mid-latitude	34	1	1	0
Arthropoda	Insecta	Lepidoptera	Lycaenidae	Theclinae	Callophrys	Callophrys fotis	South	10	4	0.816327	0.9
Arthropoda	Insecta	Lepidoptera	Lycaenidae	Theclinae	Callophrys	Callophrys gryneus	Mid-latitude	72	20	0.500388	19.969
Arthropoda	Insecta	Lepidoptera	Lycaenidae	Theclinae	Callophrys	Callophrys henrici	Mid-latitude	29	2	1	0
Arthropoda	Insecta	Lepidoptera	Lycaenidae	Theclinae	Callophrys	Callophrys hesseli	Mid-latitude	ND	ND	ND	ND
Arthropoda	Insecta	Lepidoptera	Lycaenidae	Theclinae	Callophrys	Callophrys irus	Mid-latitude	41	3	1	0
Arthropoda	Insecta	Lepidoptera	Lycaenidae	Theclinae	Callophrys	Callophrys johnsoni	Mid-latitude	13	1	1	0
Arthropoda	Insecta	Lepidoptera	Lycaenidae	Theclinae	Callophrys	Callophrys lanoraieensis	North/alpine	17	2	1	0
Arthropoda	Insecta	Lepidoptera	Lycaenidae	Theclinae	Callophrys	Callophrys loki	NC
Arthropoda	Insecta	Lepidoptera	Lycaenidae	Theclinae	Callophrys	Callophrys mcfarlandi	South	ND	ND	ND	ND
Arthropoda	Insecta	Lepidoptera	Lycaenidae	Theclinae	Callophrys	Callophrys mossii	Mid-latitude	16	5	0.842034	0.938
Arthropoda	Insecta	Lepidoptera	Lycaenidae	Theclinae	Callophrys	Callophrys muiri	South	ND	ND	ND	ND
Arthropoda	Insecta	Lepidoptera	Lycaenidae	Theclinae	Callophrys	Callophrys niphon	Mid-latitude	15	3	1	0
Arthropoda	Insecta	Lepidoptera	Lycaenidae	Theclinae	Callophrys	Callophrys polios	Mid-latitude	27	4	1	0
Arthropoda	Insecta	Lepidoptera	Lycaenidae	Theclinae	Callophrys	Callophrys sheridanii	North/alpine	22	7	0.550012	5.727
Arthropoda	Insecta	Lepidoptera	Lycaenidae	Theclinae	Callophrys	Callophrys spinetorum	Mid-latitude	24	1	1	0
Arthropoda	Insecta	Lepidoptera	Lycaenidae	Theclinae	Callophrys	Callophrys viridis	South	ND	ND	ND	ND
Arthropoda	Insecta	Lepidoptera	Lycaenidae	Theclinae	Callophrys	Callophrys xami	South	ND	ND	ND	ND
Arthropoda	Insecta	Lepidoptera	Lycaenidae	Theclinae	Calycopis	Calycopis cecrops	Mid-latitude	23	8	0.847907	1.435
Arthropoda	Insecta	Lepidoptera	Lycaenidae	Theclinae	Calycopis	Calycopis isobeon	South	ND	ND	ND	ND
Arthropoda	Insecta	Lepidoptera	Lycaenidae	Polyommatinae	Celastrina	Celastrina echo	Mid-latitude	34	1	1	0
Arthropoda	Insecta	Lepidoptera	Lycaenidae	Polyommatinae	Celastrina	Celastrina humulus	South	ND	ND	ND	ND
Arthropoda	Insecta	Lepidoptera	Lycaenidae	Polyommatinae	Celastrina	Celastrina idella	South	6	3	0.877963	0.417
Arthropoda	Insecta	Lepidoptera	Lycaenidae	Polyommatinae	Celastrina	Celastrina ladon	Mid-latitude	30	6	0.436904	7.733
Arthropoda	Insecta	Lepidoptera	Lycaenidae	Polyommatinae	Celastrina	Celastrina lucia	North/alpine	56	2	1	0
Arthropoda	Insecta	Lepidoptera	Lycaenidae	Polyommatinae	Celastrina	Celastrina neglecta	Mid-latitude	23	2	1	0
Arthropoda	Insecta	Lepidoptera	Lycaenidae	Polyommatinae	Celastrina	Celastrina neglectamajor	South	10	2	1	0
Arthropoda	Insecta	Lepidoptera	Lycaenidae	Polyommatinae	Celastrina	Celastrina nigra	South	ND	ND	ND	ND
Arthropoda	Insecta	Lepidoptera	Lycaenidae	Polyommatinae	Celastrina	Celastrina serotina	North/alpine	ND	ND	ND	ND
Arthropoda	Insecta	Lepidoptera	Lycaenidae	Theclinae	Chlorostrymon	Chlorostrymon maesites	NC
Arthropoda	Insecta	Lepidoptera	Lycaenidae	Theclinae	Chlorostrymon	Chlorostrymon simaethis	South	ND	ND	ND	ND
Arthropoda	Insecta	Lepidoptera	Lycaenidae	Polyommatinae	Cupido	Cupido amyntula	Mid-latitude	119	24	0.17705	111.555
Arthropoda	Insecta	Lepidoptera	Lycaenidae	Polyommatinae	Cupido	Cupido comyntas	Mid-latitude	66	11	0.258732	31.515
Arthropoda	Insecta	Lepidoptera	Lycaenidae	Theclinae	Cyanophrys	Cyanophrys miserabilis	South	ND	ND	ND	ND
Arthropoda	Insecta	Lepidoptera	Lycaenidae	Polyommatinae	Cyclargus	Cyclargus ammon	South	ND	ND	ND	ND
Arthropoda	Insecta	Lepidoptera	Lycaenidae	Polyommatinae	Cyclargus	Cyclargus thomasi	South	ND	ND	ND	ND
Arthropoda	Insecta	Lepidoptera	Lycaenidae	Polyommatinae	Echinargus	Echinargus isola	South	50	7	0.543478	5.88
Arthropoda	Insecta	Lepidoptera	Lycaenidae	Theclinae	Electrostrymon	Electrostrymon angelia	South	ND	ND	ND	ND
Arthropoda	Insecta	Lepidoptera	Lycaenidae	Theclinae	Electrostrymon	Electrostrymon guzanta	NC
Arthropoda	Insecta	Lepidoptera	Lycaenidae	Theclinae	Erora	Erora laeta	Mid-latitude	9	2	1	0
Arthropoda	Insecta	Lepidoptera	Lycaenidae	Theclinae	Erora	Erora quaderna	South	ND	ND	ND	ND
Arthropoda	Insecta	Lepidoptera	Lycaenidae	Theclinae	Eumaeus	Eumaeus atala	South	ND	ND	ND	ND
Arthropoda	Insecta	Lepidoptera	Lycaenidae	Polyommatinae	Euphilotes	Euphilotes ancilla	Mid-latitude	41	17	0.365497	29.512
Arthropoda	Insecta	Lepidoptera	Lycaenidae	Polyommatinae	Euphilotes	Euphilotes battoides	North/alpine	21	12	0.67291	5.833
Arthropoda	Insecta	Lepidoptera	Lycaenidae	Polyommatinae	Euphilotes	Euphilotes baueri	South	ND	ND	ND	ND
Arthropoda	Insecta	Lepidoptera	Lycaenidae	Polyommatinae	Euphilotes	Euphilotes bernardino	South	10	2	1	0
Arthropoda	Insecta	Lepidoptera	Lycaenidae	Polyommatinae	Euphilotes	Euphilotes centralis	South	ND	ND	ND	ND
Arthropoda	Insecta	Lepidoptera	Lycaenidae	Polyommatinae	Euphilotes	Euphilotes columbiae	South	ND	ND	ND	ND
Arthropoda	Insecta	Lepidoptera	Lycaenidae	Polyommatinae	Euphilotes	Euphilotes ellisii	South	ND	ND	ND	ND
Arthropoda	Insecta	Lepidoptera	Lycaenidae	Polyommatinae	Euphilotes	Euphilotes enoptes	South	36	14	0.310346	31.111
Arthropoda	Insecta	Lepidoptera	Lycaenidae	Polyommatinae	Euphilotes	Euphilotes glaucon	North/alpine	9	6	0.457631	7.111
Arthropoda	Insecta	Lepidoptera	Lycaenidae	Polyommatinae	Euphilotes	Euphilotes mojave	South	8	6	0.631579	3.5
Arthropoda	Insecta	Lepidoptera	Lycaenidae	Polyommatinae	Euphilotes	Euphilotes pallescens	South	34	6	0.67325	2.912
Arthropoda	Insecta	Lepidoptera	Lycaenidae	Polyommatinae	Euphilotes	Euphilotes rita	South	19	9	0.913427	0.853
Arthropoda	Insecta	Lepidoptera	Lycaenidae	Polyommatinae	Euphilotes	Euphilotes spaldingi	North/alpine	18	7	0.552617	5.667
Arthropoda	Insecta	Lepidoptera	Lycaenidae	Polyommatinae	Euphilotes	Euphilotes stanfordorum	South	ND	ND	ND	ND
Arthropoda	Insecta	Lepidoptera	Lycaenidae	Miletinae	Feniseca	Feniseca tarquinius	Mid-latitude	160	32	0.251177	95.4
Arthropoda	Insecta	Lepidoptera	Lycaenidae	Polyommatinae	Glaucopsyche	Glaucopsyche lygdamus	Mid-latitude	242	71	0.165304	358.512
Arthropoda	Insecta	Lepidoptera	Lycaenidae	Polyommatinae	Glaucopsyche	Glaucopsyche piasus	Mid-latitude	26	15	0.536078	12.981
Arthropoda	Insecta	Lepidoptera	Lycaenidae	Theclinae	Habrodais	Habrodais grunus	South	14	4	0.589449	2.786
Arthropoda	Insecta	Lepidoptera	Lycaenidae	Polyommatinae	Hemiargus	Hemiargus ceraunus	South	37	15	0.591063	10.378
Arthropoda	Insecta	Lepidoptera	Lycaenidae	Theclinae	Hypaurotis	Hypaurotis crysalus	South	ND	ND	ND	ND
Arthropoda	Insecta	Lepidoptera	Lycaenidae	Polyommatinae	Icaricia	Icaricia acmon	South	67	38	0.240984	119.687
Arthropoda	Insecta	Lepidoptera	Lycaenidae	Polyommatinae	Icaricia	Icaricia cotundra	North/alpine	ND	ND	ND	ND
Arthropoda	Insecta	Lepidoptera	Lycaenidae	Polyommatinae	Icaricia	Icaricia icarioides	Mid-latitude	56	35	0.497463	35.357
Arthropoda	Insecta	Lepidoptera	Lycaenidae	Polyommatinae	Icaricia	Icaricia lupini	Mid-latitude	231	73	0.377308	120.476
Arthropoda	Insecta	Lepidoptera	Lycaenidae	Polyommatinae	Icaricia	Icaricia neurona	South	14	4	0.811524	0.929
Arthropoda	Insecta	Lepidoptera	Lycaenidae	Polyommatinae	Icaricia	Icaricia saepiolus	Mid-latitude	138	33	0.429799	43.78
Arthropoda	Insecta	Lepidoptera	Lycaenidae	Polyommatinae	Icaricia	Icaricia shasta	Mid-latitude	69	25	0.341111	48.29
Arthropoda	Insecta	Lepidoptera	Lycaenidae	Polyommatinae	Leptotes	Leptotes cassius	South	25	7	0.548589	5.76
Arthropoda	Insecta	Lepidoptera	Lycaenidae	Polyommatinae	Leptotes	Leptotes marina	South	34	8	0.281869	20.382
Arthropoda	Insecta	Lepidoptera	Lycaenidae	Lycaeninae	Lycaena	Lycaena arota	South	14	7	0.429817	9.286
Arthropoda	Insecta	Lepidoptera	Lycaenidae	Lycaeninae	Lycaena	Lycaena cupreus	North/alpine	39	5	1	0
Arthropoda	Insecta	Lepidoptera	Lycaenidae	Lycaeninae	Lycaena	Lycaena dione	Mid-latitude	21	8	0.788721	2.143
Arthropoda	Insecta	Lepidoptera	Lycaenidae	Lycaeninae	Lycaena	Lycaena dorcas	North/alpine	59	6	0.504286	5.898
Arthropoda	Insecta	Lepidoptera	Lycaenidae	Lycaeninae	Lycaena	Lycaena dospassosi	North/alpine	6	1	1	0
Arthropoda	Insecta	Lepidoptera	Lycaenidae	Lycaeninae	Lycaena	Lycaena editha	Mid-latitude	11	5	0.846167	0.909
Arthropoda	Insecta	Lepidoptera	Lycaenidae	Lycaeninae	Lycaena	Lycaena epixanthe	Mid-latitude	22	4	1	0
Arthropoda	Insecta	Lepidoptera	Lycaenidae	Lycaeninae	Lycaena	Lycaena gorgon	South	10	3	0.869565	0.45
Arthropoda	Insecta	Lepidoptera	Lycaenidae	Lycaeninae	Lycaena	Lycaena helloides	Mid-latitude	51	5	1	0
Arthropoda	Insecta	Lepidoptera	Lycaenidae	Lycaeninae	Lycaena	Lycaena hermes	South	ND	ND	ND	ND
Arthropoda	Insecta	Lepidoptera	Lycaenidae	Lycaeninae	Lycaena	Lycaena heteronea	Mid-latitude	31	7	0.616469	4.355
Arthropoda	Insecta	Lepidoptera	Lycaenidae	Lycaeninae	Lycaena	Lycaena hyllus	Mid-latitude	14	1	1	0
Arthropoda	Insecta	Lepidoptera	Lycaenidae	Lycaeninae	Lycaena	Lycaena mariposa	Mid-latitude	52	7	0.543267	5.885
Arthropoda	Insecta	Lepidoptera	Lycaenidae	Lycaeninae	Lycaena	Lycaena nivalis	Mid-latitude	11	2	1	0
Arthropoda	Insecta	Lepidoptera	Lycaenidae	Lycaeninae	Lycaena	Lycaena phlaeas	Mid-latitude	30	6	0.925497	0.483
Arthropoda	Insecta	Lepidoptera	Lycaenidae	Lycaeninae	Lycaena	Lycaena rubidus	Mid-latitude	28	4	0.67465	1.929
Arthropoda	Insecta	Lepidoptera	Lycaenidae	Lycaeninae	Lycaena	Lycaena xanthoides	South	ND	ND	ND	ND
Arthropoda	Insecta	Lepidoptera	Lycaenidae	Theclinae	Ministrymon	Ministrymon azia	South	ND	ND	ND	ND
Arthropoda	Insecta	Lepidoptera	Lycaenidae	Theclinae	Ministrymon	Ministrymon clytie	South	ND	ND	ND	ND
Arthropoda	Insecta	Lepidoptera	Lycaenidae	Theclinae	Ministrymon	Ministrymon janevicroy	NC
Arthropoda	Insecta	Lepidoptera	Lycaenidae	Theclinae	Ministrymon	Ministrymon leda	South	7	5	0.721605	1.929
Arthropoda	Insecta	Lepidoptera	Lycaenidae	Theclinae	Parrhasius	Parrhasius m-album	Mid-latitude	ND	ND	ND	ND
Arthropoda	Insecta	Lepidoptera	Lycaenidae	Theclinae	Phaeostrymon	Phaeostrymon alcestis	South	7	2	1	0
Arthropoda	Insecta	Lepidoptera	Lycaenidae	Polyommatinae	Philotes	Philotes sonorensis	South	6	2	1	0
Arthropoda	Insecta	Lepidoptera	Lycaenidae	Polyommatinae	Philotiella	Philotiella leona	South	6	1	1	0
Arthropoda	Insecta	Lepidoptera	Lycaenidae	Polyommatinae	Philotiella	Philotiella speciosa	South	ND	ND	ND	ND
Arthropoda	Insecta	Lepidoptera	Lycaenidae	Polyommatinae	Plebejus	Plebejus anna	Mid-latitude	23	5	0.912742	0.478
Arthropoda	Insecta	Lepidoptera	Lycaenidae	Polyommatinae	Plebejus	Plebejus fridayi	South	ND	ND	ND	ND
Arthropoda	Insecta	Lepidoptera	Lycaenidae	Polyommatinae	Plebejus	Plebejus idas	North/alpine	122	11	0.73495	3.967
Arthropoda	Insecta	Lepidoptera	Lycaenidae	Polyommatinae	Plebejus	Plebejus melissa	Mid-latitude	41	8	0.353451	14.634
Arthropoda	Insecta	Lepidoptera	Lycaenidae	Polyommatinae	Plebejus	Plebejus samuelis	Mid-latitude	ND	ND	ND	ND
Arthropoda	Insecta	Lepidoptera	Lycaenidae	Polyommatinae	Plebulina	Plebulina emigdionis	South	11	7	0.658142	3.636
Arthropoda	Insecta	Lepidoptera	Lycaenidae	Theclinae	Satyrium	Satyrium acadica	Mid-latitude	23	5	0.635324	2.87
Arthropoda	Insecta	Lepidoptera	Lycaenidae	Theclinae	Satyrium	Satyrium auretorum	South	7	6	0.35898	10.714
Arthropoda	Insecta	Lepidoptera	Lycaenidae	Theclinae	Satyrium	Satyrium behrii	Mid-latitude	23	10	0.299088	23.435
Arthropoda	Insecta	Lepidoptera	Lycaenidae	Theclinae	Satyrium	Satyrium calanus	Mid-latitude	18	9	0.432568	11.806
Arthropoda	Insecta	Lepidoptera	Lycaenidae	Theclinae	Satyrium	Satyrium californica	Mid-latitude	27	10	0.535705	8.667
Arthropoda	Insecta	Lepidoptera	Lycaenidae	Theclinae	Satyrium	Satyrium caryaevorus	Mid-latitude	8	4	0.603774	2.625
Arthropoda	Insecta	Lepidoptera	Lycaenidae	Theclinae	Satyrium	Satyrium edwardsii	Mid-latitude	9	2	1	0
Arthropoda	Insecta	Lepidoptera	Lycaenidae	Theclinae	Satyrium	Satyrium favonius	Mid-latitude	13	8	0.325005	16.615
Arthropoda	Insecta	Lepidoptera	Lycaenidae	Theclinae	Satyrium	Satyrium fuliginosa	South	ND	ND	ND	ND
Arthropoda	Insecta	Lepidoptera	Lycaenidae	Theclinae	Satyrium	Satyrium ilavia	South	ND	ND	ND	ND
Arthropoda	Insecta	Lepidoptera	Lycaenidae	Theclinae	Satyrium	Satyrium kingi	South	ND	ND	ND	ND
Arthropoda	Insecta	Lepidoptera	Lycaenidae	Theclinae	Satyrium	Satyrium liparops	Mid-latitude	11	8	0.678656	3.788
Arthropoda	Insecta	Lepidoptera	Lycaenidae	Theclinae	Satyrium	Satyrium polingi	South	ND	ND	ND	ND
Arthropoda	Insecta	Lepidoptera	Lycaenidae	Theclinae	Satyrium	Satyrium saepium	Mid-latitude	24	8	0.357542	14.375
Arthropoda	Insecta	Lepidoptera	Lycaenidae	Theclinae	Satyrium	Satyrium semiluna	Mid-latitude	19	7	0.766535	2.132
Arthropoda	Insecta	Lepidoptera	Lycaenidae	Theclinae	Satyrium	Satyrium sylvinus	Mid-latitude	28	5	0.633473	2.893
Arthropoda	Insecta	Lepidoptera	Lycaenidae	Theclinae	Satyrium	Satyrium tetra	South	11	6	0.523789	5.455
Arthropoda	Insecta	Lepidoptera	Lycaenidae	Theclinae	Satyrium	Satyrium titus	Mid-latitude	16	4	0.587199	2.812
Arthropoda	Insecta	Lepidoptera	Lycaenidae	Theclinae	Strymon	Strymon acis	South	ND	ND	ND	ND
Arthropoda	Insecta	Lepidoptera	Lycaenidae	Theclinae	Strymon	Strymon alea	South	ND	ND	ND	ND
Arthropoda	Insecta	Lepidoptera	Lycaenidae	Theclinae	Strymon	Strymon avalona	South	7	1	1	0
Arthropoda	Insecta	Lepidoptera	Lycaenidae	Theclinae	Strymon	Strymon bazochii	South	ND	ND	ND	ND
Arthropoda	Insecta	Lepidoptera	Lycaenidae	Theclinae	Strymon	Strymon istapa	South	ND	ND	ND	ND
Arthropoda	Insecta	Lepidoptera	Lycaenidae	Theclinae	Strymon	Strymon limenia	South	ND	ND	ND	ND
Arthropoda	Insecta	Lepidoptera	Lycaenidae	Theclinae	Strymon	Strymon martialis	South	ND	ND	ND	ND
Arthropoda	Insecta	Lepidoptera	Lycaenidae	Theclinae	Strymon	Strymon melinus	Mid-latitude	71	12	0.275552	31.549
Arthropoda	Insecta	Lepidoptera	Lycaenidae	Theclinae	Strymon	Strymon rufofusca	South	ND	ND	ND	ND
Arthropoda	Insecta	Lepidoptera	Lycaenidae	Theclinae	Strymon	Strymon yojoa	South	ND	ND	ND	ND
Arthropoda	Insecta	Lepidoptera	Lycaenidae	Polyommatinae	Zizula	Zizula cyna	South	ND	ND	ND	ND
Arthropoda	Insecta	Lepidoptera	Nymphalidae	Limenitidinae	Adelpha	Adelpha californica	South	6	5	0.428559	6.667
Arthropoda	Insecta	Lepidoptera	Nymphalidae	Limenitidinae	Adelpha	Adelpha eulalia	South	ND	ND	ND	ND
Arthropoda	Insecta	Lepidoptera	Nymphalidae	Nymphalinae	Aglais	Aglais milberti	Mid-latitude	19	6	0.441859	7.579
Arthropoda	Insecta	Lepidoptera	Nymphalidae	Heliconiinae	Agraulis	Agraulis vanillae	South	16	5	0.955292	0.234
Arthropoda	Insecta	Lepidoptera	Nymphalidae	Charaxinae	Anaea	Anaea aidea	South	ND	ND	ND	ND
Arthropoda	Insecta	Lepidoptera	Nymphalidae	Charaxinae	Anaea	Anaea andria	Mid-latitude	10	4	0.816327	0.9
Arthropoda	Insecta	Lepidoptera	Nymphalidae	Charaxinae	Anaea	Anaea troglodyta	Mid-latitude	ND	ND	ND	ND
Arthropoda	Insecta	Lepidoptera	Nymphalidae	Nymphalinae	Anartia	Anartia fatima	South	ND	ND	ND	ND
Arthropoda	Insecta	Lepidoptera	Nymphalidae	Nymphalinae	Anartia	Anartia jatrophae	South	7	3	1	0
Arthropoda	Insecta	Lepidoptera	Nymphalidae	Nymphalinae	Anthanassa	Anthanassa frisia	South	ND	ND	ND	ND
Arthropoda	Insecta	Lepidoptera	Nymphalidae	Nymphalinae	Anthanassa	Anthanassa texana	South	ND	ND	ND	ND
Arthropoda	Insecta	Lepidoptera	Nymphalidae	Nymphalinae	Anthanassa	Anthanassa tulcis	South	ND	ND	ND	ND
Arthropoda	Insecta	Lepidoptera	Nymphalidae	Apaturinae	Asterocampa	Asterocampa celtis	South	34	13	0.271167	34.941
Arthropoda	Insecta	Lepidoptera	Nymphalidae	Apaturinae	Asterocampa	Asterocampa clyton	Mid-latitude	19	8	0.403185	11.842
Arthropoda	Insecta	Lepidoptera	Nymphalidae	Apaturinae	Asterocampa	Asterocampa leilia	South	12	6	0.450011	7.333
Arthropoda	Insecta	Lepidoptera	Nymphalidae	Heliconiinae	Boloria	Boloria alaskensis	North/alpine	42	8	0.645526	4.393
Arthropoda	Insecta	Lepidoptera	Nymphalidae	Heliconiinae	Boloria	Boloria alberta	North/alpine	6	2	1	0
Arthropoda	Insecta	Lepidoptera	Nymphalidae	Heliconiinae	Boloria	Boloria astarte	North/alpine	13	3	1	0
Arthropoda	Insecta	Lepidoptera	Nymphalidae	Heliconiinae	Boloria	Boloria bellona	Mid-latitude	18	7	0.330703	14.167
Arthropoda	Insecta	Lepidoptera	Nymphalidae	Heliconiinae	Boloria	Boloria chariclea	North/alpine	279	27	0.194109	112.097
Arthropoda	Insecta	Lepidoptera	Nymphalidae	Heliconiinae	Boloria	Boloria epithore	Mid-latitude	18	5	0.540541	4.25
Arthropoda	Insecta	Lepidoptera	Nymphalidae	Heliconiinae	Boloria	Boloria eunomia	North/alpine	80	12	0.230796	39.994
Arthropoda	Insecta	Lepidoptera	Nymphalidae	Heliconiinae	Boloria	Boloria freija	North/alpine	56	6	0.670691	2.946
Arthropoda	Insecta	Lepidoptera	Nymphalidae	Heliconiinae	Boloria	Boloria frigga	North/alpine	36	10	0.622045	6.076
Arthropoda	Insecta	Lepidoptera	Nymphalidae	Heliconiinae	Boloria	Boloria improba	North/alpine	14	5	0.472992	5.571
Arthropoda	Insecta	Lepidoptera	Nymphalidae	Heliconiinae	Boloria	Boloria kriemhild	North/alpine	ND	ND	ND	ND
Arthropoda	Insecta	Lepidoptera	Nymphalidae	Heliconiinae	Boloria	Boloria natazhati	North/alpine	27	2	1	0
Arthropoda	Insecta	Lepidoptera	Nymphalidae	Heliconiinae	Boloria	Boloria polaris	North/alpine	73	9	0.752571	2.959
Arthropoda	Insecta	Lepidoptera	Nymphalidae	Heliconiinae	Boloria	Boloria selene	Mid-latitude	33	14	0.262797	39.273
Arthropoda	Insecta	Lepidoptera	Nymphalidae	Satyrinae	Cercyonis	Cercyonis incognita	South	ND	ND	ND	ND
Arthropoda	Insecta	Lepidoptera	Nymphalidae	Satyrinae	Cercyonis	Cercyonis meadii	Mid-latitude	7	5	0.492951	5.143
Arthropoda	Insecta	Lepidoptera	Nymphalidae	Satyrinae	Cercyonis	Cercyonis oetus	Mid-latitude	103	7	0.638628	3.961
Arthropoda	Insecta	Lepidoptera	Nymphalidae	Satyrinae	Cercyonis	Cercyonis pegala	Mid-latitude	109	56	0.400787	83.725
Arthropoda	Insecta	Lepidoptera	Nymphalidae	Satyrinae	Cercyonis	Cercyonis sthenele	Mid-latitude	47	7	0.472016	7.83
Arthropoda	Insecta	Lepidoptera	Nymphalidae	Nymphalinae	Chlosyne	Chlosyne acastus	Mid-latitude	24	16	0.283236	40.49
Arthropoda	Insecta	Lepidoptera	Nymphalidae	Nymphalinae	Chlosyne	Chlosyne californica	South	ND	ND	ND	ND
Arthropoda	Insecta	Lepidoptera	Nymphalidae	Nymphalinae	Chlosyne	Chlosyne cyneas	South	ND	ND	ND	ND
Arthropoda	Insecta	Lepidoptera	Nymphalidae	Nymphalinae	Chlosyne	Chlosyne damoetas	North/alpine	11	2	1	0
Arthropoda	Insecta	Lepidoptera	Nymphalidae	Nymphalinae	Chlosyne	Chlosyne definita	South	ND	ND	ND	ND
Arthropoda	Insecta	Lepidoptera	Nymphalidae	Nymphalinae	Chlosyne	Chlosyne endeis	South	ND	ND	ND	ND
Arthropoda	Insecta	Lepidoptera	Nymphalidae	Nymphalinae	Chlosyne	Chlosyne fulvia	South	ND	ND	ND	ND
Arthropoda	Insecta	Lepidoptera	Nymphalidae	Nymphalinae	Chlosyne	Chlosyne gabbii	South	ND	ND	ND	ND
Arthropoda	Insecta	Lepidoptera	Nymphalidae	Nymphalinae	Chlosyne	Chlosyne gorgone	Mid-latitude	15	6	0.865426	0.933
Arthropoda	Insecta	Lepidoptera	Nymphalidae	Nymphalinae	Chlosyne	Chlosyne harrisii	Mid-latitude	13	4	0.945403	0.231
Arthropoda	Insecta	Lepidoptera	Nymphalidae	Nymphalinae	Chlosyne	Chlosyne hoffmanni	Mid-latitude	17	6	0.443492	7.529
Arthropoda	Insecta	Lepidoptera	Nymphalidae	Nymphalinae	Chlosyne	Chlosyne janais	South	ND	ND	ND	ND
Arthropoda	Insecta	Lepidoptera	Nymphalidae	Nymphalinae	Chlosyne	Chlosyne lacinia	South	17	8	0.404756	11.765
Arthropoda	Insecta	Lepidoptera	Nymphalidae	Nymphalinae	Chlosyne	Chlosyne leanira	South	7	4	0.608735	2.571
Arthropoda	Insecta	Lepidoptera	Nymphalidae	Nymphalinae	Chlosyne	Chlosyne nycteis	Mid-latitude	11	6	0.594589	4.091
Arthropoda	Insecta	Lepidoptera	Nymphalidae	Nymphalinae	Chlosyne	Chlosyne palla	Mid-latitude	29	12	0.27974	30.897
Arthropoda	Insecta	Lepidoptera	Nymphalidae	Nymphalinae	Chlosyne	Chlosyne theona	South	ND	ND	ND	ND
Arthropoda	Insecta	Lepidoptera	Nymphalidae	Nymphalinae	Chlosyne	Chlosyne whitneyi	North/alpine	ND	ND	ND	ND
Arthropoda	Insecta	Lepidoptera	Nymphalidae	Satyrinae	Coenonympha	Coenonympha haydenii	South	ND	ND	ND	ND
Arthropoda	Insecta	Lepidoptera	Nymphalidae	Satyrinae	Coenonympha	Coenonympha tullia	Mid-latitude	319	59	0.257493	170.132
Arthropoda	Insecta	Lepidoptera	Nymphalidae	Satyrinae	Cyllopsis	Cyllopsis gemma	South	ND	ND	ND	ND
Arthropoda	Insecta	Lepidoptera	Nymphalidae	Satyrinae	Cyllopsis	Cyllopsis pertepida	South	ND	ND	ND	ND
Arthropoda	Insecta	Lepidoptera	Nymphalidae	Satyrinae	Cyllopsis	Cyllopsis pyracmon	South	ND	ND	ND	ND
Arthropoda	Insecta	Lepidoptera	Nymphalidae	Danainae	Danaus	Danaus eresimus	South	6	4	0.615385	2.5
Arthropoda	Insecta	Lepidoptera	Nymphalidae	Danainae	Danaus	Danaus gilippus	South	17	4	0.809553	0.941
Arthropoda	Insecta	Lepidoptera	Nymphalidae	Danainae	Danaus	Danaus plexippus	Mid-latitude	11	2	1	0
Arthropoda	Insecta	Lepidoptera	Nymphalidae	Heliconiinae	Dione	Dione moneta	South	ND	ND	ND	ND
Arthropoda	Insecta	Lepidoptera	Nymphalidae	Heliconiinae	Dryas	Dryas iulia	South	ND	ND	ND	ND
Arthropoda	Insecta	Lepidoptera	Nymphalidae	Nymphalinae	Dymasia	Dymasia dymas	South	ND	ND	ND	ND
Arthropoda	Insecta	Lepidoptera	Nymphalidae	Satyrinae	Erebia	Erebia callias	North/alpine	7	2	1	0
Arthropoda	Insecta	Lepidoptera	Nymphalidae	Satyrinae	Erebia	Erebia disa	North/alpine	19	4	0.584624	2.842
Arthropoda	Insecta	Lepidoptera	Nymphalidae	Satyrinae	Erebia	Erebia discoidalis	North/alpine	16	6	0.444444	7.5
Arthropoda	Insecta	Lepidoptera	Nymphalidae	Satyrinae	Erebia	Erebia epipsodea	North/alpine	41	8	0.506169	7.805
Arthropoda	Insecta	Lepidoptera	Nymphalidae	Satyrinae	Erebia	Erebia fasciata	North/alpine	21	6	0.863061	0.952
Arthropoda	Insecta	Lepidoptera	Nymphalidae	Satyrinae	Erebia	Erebia lafontainei	North/alpine	26	6	0.509814	5.769
Arthropoda	Insecta	Lepidoptera	Nymphalidae	Satyrinae	Erebia	Erebia mackinleyensis	North/alpine	24	10	0.510647	9.583
Arthropoda	Insecta	Lepidoptera	Nymphalidae	Satyrinae	Erebia	Erebia magdalena	North/alpine	14	6	0.741748	2.089
Arthropoda	Insecta	Lepidoptera	Nymphalidae	Satyrinae	Erebia	Erebia mancinus	North/alpine	17	6	0.443492	7.529
Arthropoda	Insecta	Lepidoptera	Nymphalidae	Satyrinae	Erebia	Erebia occulta	North/alpine	14	1	1	0
Arthropoda	Insecta	Lepidoptera	Nymphalidae	Satyrinae	Erebia	Erebia pawloskii	North/alpine	46	9	0.304641	20.543
Arthropoda	Insecta	Lepidoptera	Nymphalidae	Satyrinae	Erebia	Erebia rossii	North/alpine	23	5	0.723275	1.913
Arthropoda	Insecta	Lepidoptera	Nymphalidae	Satyrinae	Erebia	Erebia vidleri	North/alpine	10	2	1	0
Arthropoda	Insecta	Lepidoptera	Nymphalidae	Satyrinae	Erebia	Erebia youngi	North/alpine	37	7	0.545256	5.838
Arthropoda	Insecta	Lepidoptera	Nymphalidae	Biblidinae	Eunica	Eunica monima	South	ND	ND	ND	ND
Arthropoda	Insecta	Lepidoptera	Nymphalidae	Biblidinae	Eunica	Eunica tatila	South	ND	ND	ND	ND
Arthropoda	Insecta	Lepidoptera	Nymphalidae	Nymphalinae	Euphydryas	Euphydryas anicia	Mid-latitude	89	28	0.501711	27.809
Arthropoda	Insecta	Lepidoptera	Nymphalidae	Nymphalinae	Euphydryas	Euphydryas chalcedona	South	20	8	0.57397	5.938
Arthropoda	Insecta	Lepidoptera	Nymphalidae	Nymphalinae	Euphydryas	Euphydryas colon	Mid-latitude	27	11	0.732747	4.012
Arthropoda	Insecta	Lepidoptera	Nymphalidae	Nymphalinae	Euphydryas	Euphydryas editha	Mid-latitude	80	22	0.687543	9.998
Arthropoda	Insecta	Lepidoptera	Nymphalidae	Nymphalinae	Euphydryas	Euphydryas gillettii	Mid-latitude	ND	ND	ND	ND
Arthropoda	Insecta	Lepidoptera	Nymphalidae	Nymphalinae	Euphydryas	Euphydryas phaeton	Mid-latitude	12	4	0.685753	1.833
Arthropoda	Insecta	Lepidoptera	Nymphalidae	Heliconiinae	Euptoieta	Euptoieta claudia	Mid-latitude	24	9	0.342857	17.25
Arthropoda	Insecta	Lepidoptera	Nymphalidae	Satyrinae	Gyrocheilus	Gyrocheilus patrobas	South	ND	ND	ND	ND
Arthropoda	Insecta	Lepidoptera	Nymphalidae	Heliconiinae	Heliconius	Heliconius charithonia	South	ND	ND	ND	ND
Arthropoda	Insecta	Lepidoptera	Nymphalidae	Satyrinae	Hermeuptychia	Hermeuptychia hermybius	South	19	2	1	0
Arthropoda	Insecta	Lepidoptera	Nymphalidae	Satyrinae	Hermeuptychia	Hermeuptychia intricata	South	18	5	0.540541	4.25
Arthropoda	Insecta	Lepidoptera	Nymphalidae	Satyrinae	Hermeuptychia	Hermeuptychia sosybius	South	82	7	0.469736	7.902
Arthropoda	Insecta	Lepidoptera	Nymphalidae	Nymphalinae	Junonia	Junonia coenia	Mid-latitude	83	21	0.501552	20.87
Arthropoda	Insecta	Lepidoptera	Nymphalidae	Nymphalinae	Junonia	Junonia evarete	South	ND	ND	ND	ND
Arthropoda	Insecta	Lepidoptera	Nymphalidae	Nymphalinae	Junonia	Junonia genoveva	South	ND	ND	ND	ND
Arthropoda	Insecta	Lepidoptera	Nymphalidae	Satyrinae	Lethe	Lethe anthedon	Mid-latitude	59	14	0.635555	8.028
Arthropoda	Insecta	Lepidoptera	Nymphalidae	Satyrinae	Lethe	Lethe appalachia	Mid-latitude	16	2	1	0
Arthropoda	Insecta	Lepidoptera	Nymphalidae	Satyrinae	Lethe	Lethe creola	South	ND	ND	ND	ND
Arthropoda	Insecta	Lepidoptera	Nymphalidae	Satyrinae	Lethe	Lethe eurydice	Mid-latitude	13	5	0.730353	1.846
Arthropoda	Insecta	Lepidoptera	Nymphalidae	Satyrinae	Lethe	Lethe portlandia	South	ND	ND	ND	ND
Arthropoda	Insecta	Lepidoptera	Nymphalidae	Libytheinae	Libytheana	Libytheana carinenta	Mid-latitude	32	15	0.481603	16.146
Arthropoda	Insecta	Lepidoptera	Nymphalidae	Limenitidinae	Limenitis	Limenitis archippus	Mid-latitude	22	7	0.87995	0.955
Arthropoda	Insecta	Lepidoptera	Nymphalidae	Limenitidinae	Limenitis	Limenitis arthemis	Mid-latitude	94	38	0.215083	138.676
Arthropoda	Insecta	Lepidoptera	Nymphalidae	Limenitidinae	Limenitis	Limenitis lorquini	Mid-latitude	35	9	0.339802	17.486
Arthropoda	Insecta	Lepidoptera	Nymphalidae	Limenitidinae	Limenitis	Limenitis weidemeyerii	Mid-latitude	6	4	0.615385	2.5
Arthropoda	Insecta	Lepidoptera	Nymphalidae	Cyrestinae	Marpesia	Marpesia petreus	South	ND	ND	ND	ND
Arthropoda	Insecta	Lepidoptera	Nymphalidae	Satyrinae	Megisto	Megisto cymela	Mid-latitude	85	21	0.168316	103.765
Arthropoda	Insecta	Lepidoptera	Nymphalidae	Satyrinae	Megisto	Megisto rubricata	South	10	6	0.454545	7.2
Arthropoda	Insecta	Lepidoptera	Nymphalidae	Charaxinae	Memphis	Memphis pithyusa	South	ND	ND	ND	ND
Arthropoda	Insecta	Lepidoptera	Nymphalidae	Biblidinae	Mestra	Mestra amymone	South	ND	ND	ND	ND
Arthropoda	Insecta	Lepidoptera	Nymphalidae	Biblidinae	Myscelia	Myscelia ethusa	South	ND	ND	ND	ND
Arthropoda	Insecta	Lepidoptera	Nymphalidae	Satyrinae	Neominois	Neominois ridingsii	Mid-latitude	47	11	0.428332	14.681
Arthropoda	Insecta	Lepidoptera	Nymphalidae	Satyrinae	Neonympha	Neonympha areolatus	South	ND	ND	ND	ND
Arthropoda	Insecta	Lepidoptera	Nymphalidae	Satyrinae	Neonympha	Neonympha helicta	South	ND	ND	ND	ND
Arthropoda	Insecta	Lepidoptera	Nymphalidae	Satyrinae	Neonympha	Neonympha mitchellii	Mid-latitude	ND	ND	ND	ND
Arthropoda	Insecta	Lepidoptera	Nymphalidae	Nymphalinae	Nymphalis	Nymphalis antiopa	Mid-latitude	59	7	0.470936	7.864
Arthropoda	Insecta	Lepidoptera	Nymphalidae	Nymphalinae	Nymphalis	Nymphalis californica	Mid-latitude	18	2	1	0
Arthropoda	Insecta	Lepidoptera	Nymphalidae	Nymphalinae	Nymphalis	Nymphalis l-album	Mid-latitude	76	17	0.206984	65.132
Arthropoda	Insecta	Lepidoptera	Nymphalidae	Satyrinae	Oeneis	Oeneis alberta	Mid-latitude	31	11	0.262104	30.968
Arthropoda	Insecta	Lepidoptera	Nymphalidae	Satyrinae	Oeneis	Oeneis alpina	North/alpine	15	3	0.762777	0.933
Arthropoda	Insecta	Lepidoptera	Nymphalidae	Satyrinae	Oeneis	Oeneis bore	North/alpine	73	19	0.185652	83.342
Arthropoda	Insecta	Lepidoptera	Nymphalidae	Satyrinae	Oeneis	Oeneis chryxus	North/alpine	55	16	0.604389	10.473
Arthropoda	Insecta	Lepidoptera	Nymphalidae	Satyrinae	Oeneis	Oeneis jutta	North/alpine	55	14	0.260397	39.764
Arthropoda	Insecta	Lepidoptera	Nymphalidae	Satyrinae	Oeneis	Oeneis macounii	North/alpine	14	5	0.642178	2.786
Arthropoda	Insecta	Lepidoptera	Nymphalidae	Satyrinae	Oeneis	Oeneis melissa	North/alpine	170	17	0.48719	17.894
Arthropoda	Insecta	Lepidoptera	Nymphalidae	Satyrinae	Oeneis	Oeneis nevadensis	Mid-latitude	14	4	0.811524	0.929
Arthropoda	Insecta	Lepidoptera	Nymphalidae	Satyrinae	Oeneis	Oeneis philipi	North/alpine	8	3	0.774194	0.875
Arthropoda	Insecta	Lepidoptera	Nymphalidae	Satyrinae	Oeneis	Oeneis polixenes	North/alpine	77	14	0.366665	24.182
Arthropoda	Insecta	Lepidoptera	Nymphalidae	Satyrinae	Oeneis	Oeneis tanana	North/alpine	ND	ND	ND	ND
Arthropoda	Insecta	Lepidoptera	Nymphalidae	Satyrinae	Oeneis	Oeneis uhleri	North/alpine	23	9	0.429451	11.957
Arthropoda	Insecta	Lepidoptera	Nymphalidae	Satyrinae	Paramacera	Paramacera xicaque	South	ND	ND	ND	ND
Arthropoda	Insecta	Lepidoptera	Nymphalidae	Nymphalinae	Phyciodes	Phyciodes batesii	Mid-latitude	22	6	0.676895	2.864
Arthropoda	Insecta	Lepidoptera	Nymphalidae	Nymphalinae	Phyciodes	Phyciodes cocyta	Mid-latitude	155	34	0.558971	26.826
Arthropoda	Insecta	Lepidoptera	Nymphalidae	Nymphalinae	Phyciodes	Phyciodes graphica	South	ND	ND	ND	ND
Arthropoda	Insecta	Lepidoptera	Nymphalidae	Nymphalinae	Phyciodes	Phyciodes mylitta	Mid-latitude	31	7	0.546619	5.806
Arthropoda	Insecta	Lepidoptera	Nymphalidae	Nymphalinae	Phyciodes	Phyciodes orseis	South	7	4	0.608735	2.571
Arthropoda	Insecta	Lepidoptera	Nymphalidae	Nymphalinae	Phyciodes	Phyciodes pallescens	South	ND	ND	ND	ND
Arthropoda	Insecta	Lepidoptera	Nymphalidae	Nymphalinae	Phyciodes	Phyciodes pallida	South	30	10	0.452837	12.083
Arthropoda	Insecta	Lepidoptera	Nymphalidae	Nymphalinae	Phyciodes	Phyciodes phaon	South	27	4	1	0
Arthropoda	Insecta	Lepidoptera	Nymphalidae	Nymphalinae	Phyciodes	Phyciodes picta	South	ND	ND	ND	ND
Arthropoda	Insecta	Lepidoptera	Nymphalidae	Nymphalinae	Phyciodes	Phyciodes pulchella	Mid-latitude	84	20	0.749906	6.67
Arthropoda	Insecta	Lepidoptera	Nymphalidae	Nymphalinae	Phyciodes	Phyciodes tharos	Mid-latitude	39	9	0.480154	9.744
Arthropoda	Insecta	Lepidoptera	Nymphalidae	Nymphalinae	Poladryas	Poladryas arachne	South	12	10	0.4054	14.667
Arthropoda	Insecta	Lepidoptera	Nymphalidae	Nymphalinae	Poladryas	Poladryas minuta	NC
Arthropoda	Insecta	Lepidoptera	Nymphalidae	Nymphalinae	Polygonia	Polygonia comma	Mid-latitude	17	3	0.864304	0.471
Arthropoda	Insecta	Lepidoptera	Nymphalidae	Nymphalinae	Polygonia	Polygonia faunus	Mid-latitude	74	12	0.498256	12.084
Arthropoda	Insecta	Lepidoptera	Nymphalidae	Nymphalinae	Polygonia	Polygonia gracilis	Mid-latitude	42	8	0.577326	5.857
Arthropoda	Insecta	Lepidoptera	Nymphalidae	Nymphalinae	Polygonia	Polygonia interrogationis	Mid-latitude	16	2	1	0
Arthropoda	Insecta	Lepidoptera	Nymphalidae	Nymphalinae	Polygonia	Polygonia oreas	Mid-latitude	11	4	0.687521	1.818
Arthropoda	Insecta	Lepidoptera	Nymphalidae	Nymphalinae	Polygonia	Polygonia progne	Mid-latitude	24	7	0.368829	11.979
Arthropoda	Insecta	Lepidoptera	Nymphalidae	Nymphalinae	Polygonia	Polygonia satyrus	Mid-latitude	46	7	0.472144	7.826
Arthropoda	Insecta	Lepidoptera	Nymphalidae	Charaxinae	Prepona	Prepona laertes	South	ND	ND	ND	ND
Arthropoda	Insecta	Lepidoptera	Nymphalidae	Nymphalinae	Siproeta	Siproeta stelenes	South	ND	ND	ND	ND
Arthropoda	Insecta	Lepidoptera	Nymphalidae	Heliconiinae	Speyeria	Speyeria adiaste	South	ND	ND	ND	ND
Arthropoda	Insecta	Lepidoptera	Nymphalidae	Heliconiinae	Speyeria	Speyeria aphrodite	Mid-latitude	36	4	0.804505	0.972
Arthropoda	Insecta	Lepidoptera	Nymphalidae	Heliconiinae	Speyeria	Speyeria atlantis	Mid-latitude	47	17	0.409955	24.468
Arthropoda	Insecta	Lepidoptera	Nymphalidae	Heliconiinae	Speyeria	Speyeria callippe	Mid-latitude	27	11	0.559313	8.667
Arthropoda	Insecta	Lepidoptera	Nymphalidae	Heliconiinae	Speyeria	Speyeria carolae	North/alpine	10	1	1	0
Arthropoda	Insecta	Lepidoptera	Nymphalidae	Heliconiinae	Speyeria	Speyeria coronis	Mid-latitude	24	13	0.40116	19.406
Arthropoda	Insecta	Lepidoptera	Nymphalidae	Heliconiinae	Speyeria	Speyeria cybele	Mid-latitude	76	8	0.643035	4.441
Arthropoda	Insecta	Lepidoptera	Nymphalidae	Heliconiinae	Speyeria	Speyeria diana	Mid-latitude	ND	ND	ND	ND
Arthropoda	Insecta	Lepidoptera	Nymphalidae	Heliconiinae	Speyeria	Speyeria edwardsii	Mid-latitude	17	4	1	0
Arthropoda	Insecta	Lepidoptera	Nymphalidae	Heliconiinae	Speyeria	Speyeria egleis	Mid-latitude	11	6	0.908265	0.606
Arthropoda	Insecta	Lepidoptera	Nymphalidae	Heliconiinae	Speyeria	Speyeria hesperis	Mid-latitude	79	7	0.361907	12.342
Arthropoda	Insecta	Lepidoptera	Nymphalidae	Heliconiinae	Speyeria	Speyeria hydaspe	Mid-latitude	36	11	0.849815	1.944
Arthropoda	Insecta	Lepidoptera	Nymphalidae	Heliconiinae	Speyeria	Speyeria idalia	Mid-latitude	10	3	0.869565	0.45
Arthropoda	Insecta	Lepidoptera	Nymphalidae	Heliconiinae	Speyeria	Speyeria mormonia	North/alpine	95	20	0.400545	29.932
Arthropoda	Insecta	Lepidoptera	Nymphalidae	Heliconiinae	Speyeria	Speyeria nokomis	South	10	5	0.480769	5.4
Arthropoda	Insecta	Lepidoptera	Nymphalidae	Heliconiinae	Speyeria	Speyeria zerene	Mid-latitude	56	28	0.609239	17.959
Arthropoda	Insecta	Lepidoptera	Nymphalidae	Nymphalinae	Texola	Texola elada	South	ND	ND	ND	ND
Arthropoda	Insecta	Lepidoptera	Nymphalidae	Nymphalinae	Texola	Texola perse	South	9	5	0.483887	5.333
Arthropoda	Insecta	Lepidoptera	Nymphalidae	Nymphalinae	Vanessa	Vanessa annabella	Mid-latitude	11	3	0.76746	0.909
Arthropoda	Insecta	Lepidoptera	Nymphalidae	Nymphalinae	Vanessa	Vanessa atalanta	Mid-latitude	50	12	0.499896	12.005
Arthropoda	Insecta	Lepidoptera	Nymphalidae	Nymphalinae	Vanessa	Vanessa cardui	Mid-latitude	33	6	0.5077	5.818
Arthropoda	Insecta	Lepidoptera	Nymphalidae	Nymphalinae	Vanessa	Vanessa virginiensis	Mid-latitude	21	3	0.863061	0.476
Arthropoda	Insecta	Lepidoptera	Papilionidae	Papilioninae	Battus	Battus philenor	South	23	12	0.605694	7.812
Arthropoda	Insecta	Lepidoptera	Papilionidae	Papilioninae	Battus	Battus polydamas	South	6	6	0.324324	12.5
Arthropoda	Insecta	Lepidoptera	Papilionidae	Papilioninae	Eurytides	Eurytides marcellus	Mid-latitude	12	3	0.765892	0.917
Arthropoda	Insecta	Lepidoptera	Papilionidae	Papilioninae	Papilio	Papilio alexiares	South	ND	ND	ND	ND
Arthropoda	Insecta	Lepidoptera	Papilionidae	Papilioninae	Papilio	Papilio anchisiades	South	ND	ND	ND	ND
Arthropoda	Insecta	Lepidoptera	Papilionidae	Papilioninae	Papilio	Papilio andraemon	South	ND	ND	ND	ND
Arthropoda	Insecta	Lepidoptera	Papilionidae	Papilioninae	Papilio	Papilio appalachiensis	North/alpine	ND	ND	ND	ND
Arthropoda	Insecta	Lepidoptera	Papilionidae	Papilioninae	Papilio	Papilio aristodemus	South	ND	ND	ND	ND
Arthropoda	Insecta	Lepidoptera	Papilionidae	Papilioninae	Papilio	Papilio brevicauda	North/alpine	12	2	1	0
Arthropoda	Insecta	Lepidoptera	Papilionidae	Papilioninae	Papilio	Papilio caiguanabus	South	ND	ND	ND	ND
Arthropoda	Insecta	Lepidoptera	Papilionidae	Papilioninae	Papilio	Papilio canadensis	North/alpine	56	7	0.416146	9.821
Arthropoda	Insecta	Lepidoptera	Papilionidae	Papilioninae	Papilio	Papilio cresphontes	Mid-latitude	11	1	1	0
Arthropoda	Insecta	Lepidoptera	Papilionidae	Papilioninae	Papilio	Papilio eurymedon	Mid-latitude	22	7	0.785722	1.909
Arthropoda	Insecta	Lepidoptera	Papilionidae	Papilioninae	Papilio	Papilio glaucus	Mid-latitude	27	9	0.307987	20.222
Arthropoda	Insecta	Lepidoptera	Papilionidae	Papilioninae	Papilio	Papilio indra	Mid-latitude	6	1	1	0
Arthropoda	Insecta	Lepidoptera	Papilionidae	Papilioninae	Papilio	Papilio joanae	South	ND	ND	ND	ND
Arthropoda	Insecta	Lepidoptera	Papilionidae	Papilioninae	Papilio	Papilio machaon	Mid-latitude	51	10	0.953289	0.49
Arthropoda	Insecta	Lepidoptera	Papilionidae	Papilioninae	Papilio	Papilio multicaudata	Mid-latitude	ND	ND	ND	ND
Arthropoda	Insecta	Lepidoptera	Papilionidae	Papilioninae	Papilio	Papilio ornythion	South	ND	ND	ND	ND
Arthropoda	Insecta	Lepidoptera	Papilionidae	Papilioninae	Papilio	Papilio palamedes	South	10	7	0.341463	13.5
Arthropoda	Insecta	Lepidoptera	Papilionidae	Papilioninae	Papilio	Papilio polyxenes	Mid-latitude	23	1	1	0
Arthropoda	Insecta	Lepidoptera	Papilionidae	Papilioninae	Papilio	Papilio rumiko	South	ND	ND	ND	ND
Arthropoda	Insecta	Lepidoptera	Papilionidae	Papilioninae	Papilio	Papilio rutulus	South	28	9	0.427472	12.054
Arthropoda	Insecta	Lepidoptera	Papilionidae	Papilioninae	Papilio	Papilio thoas	South	ND	ND	ND	ND
Arthropoda	Insecta	Lepidoptera	Papilionidae	Papilioninae	Papilio	Papilio troilus	Mid-latitude	17	13	0.200726	51.765
Arthropoda	Insecta	Lepidoptera	Papilionidae	Papilioninae	Papilio	Papilio zelicaon	Mid-latitude	35	2	1	0
Arthropoda	Insecta	Lepidoptera	Papilionidae	Parnassiinae	Parnassius	Parnassius behrii	North/alpine	ND	ND	ND	ND
Arthropoda	Insecta	Lepidoptera	Papilionidae	Parnassiinae	Parnassius	Parnassius clodius	Mid-latitude	21	3	1	0
Arthropoda	Insecta	Lepidoptera	Papilionidae	Parnassiinae	Parnassius	Parnassius eversmanni	North/alpine	13	1	1	0
Arthropoda	Insecta	Lepidoptera	Papilionidae	Parnassiinae	Parnassius	Parnassius phoebus	North/alpine	15	5	0.914578	0.467
Arthropoda	Insecta	Lepidoptera	Papilionidae	Parnassiinae	Parnassius	Parnassius smintheus	North/alpine	33	14	0.540979	11.879
Arthropoda	Insecta	Lepidoptera	Pieridae	Coliadinae	Abaeis	Abaeis nicippe	South	45	5	0.718804	1.956
Arthropoda	Insecta	Lepidoptera	Pieridae	Coliadinae	Anteos	Anteos clorinde	South	ND	ND	ND	ND
Arthropoda	Insecta	Lepidoptera	Pieridae	Coliadinae	Anteos	Anteos maerula	South	ND	ND	ND	ND
Arthropoda	Insecta	Lepidoptera	Pieridae	Pierinae	Anthocharis	Anthocharis cethura	South	15	7	0.625	4.2
Arthropoda	Insecta	Lepidoptera	Pieridae	Pierinae	Anthocharis	Anthocharis julia	Mid-latitude	13	5	0.643583	2.769
Arthropoda	Insecta	Lepidoptera	Pieridae	Pierinae	Anthocharis	Anthocharis lanceolata	South	13	3	1	0
Arthropoda	Insecta	Lepidoptera	Pieridae	Pierinae	Anthocharis	Anthocharis midea	South	10	9	0.238095	28.8
Arthropoda	Insecta	Lepidoptera	Pieridae	Pierinae	Anthocharis	Anthocharis sara	South	27	10	0.270541	26.963
Arthropoda	Insecta	Lepidoptera	Pieridae	Pierinae	Anthocharis	Anthocharis thoosa	South	ND	ND	ND	ND
Arthropoda	Insecta	Lepidoptera	Pieridae	Coliadinae	Aphrissa	Aphrissa neleis	South	ND	ND	ND	ND
Arthropoda	Insecta	Lepidoptera	Pieridae	Coliadinae	Aphrissa	Aphrissa statira	South	ND	ND	ND	ND
Arthropoda	Insecta	Lepidoptera	Pieridae	Pierinae	Ascia	Ascia monuste	South	10	4	0.816327	0.9
Arthropoda	Insecta	Lepidoptera	Pieridae	Coliadinae	Colias	Colias alexandra	Mid-latitude	33	7	0.783085	1.939
Arthropoda	Insecta	Lepidoptera	Pieridae	Coliadinae	Colias	Colias behrii	North/alpine	10	2	1	0
Arthropoda	Insecta	Lepidoptera	Pieridae	Coliadinae	Colias	Colias canadensis	North/alpine	11	6	0.594589	4.091
Arthropoda	Insecta	Lepidoptera	Pieridae	Coliadinae	Colias	Colias christina	Mid-latitude	65	14	0.639941	7.877
Arthropoda	Insecta	Lepidoptera	Pieridae	Coliadinae	Colias	Colias eriphyle	Mid-latitude	25	5	0.722543	1.92
Arthropoda	Insecta	Lepidoptera	Pieridae	Coliadinae	Colias	Colias eurytheme	Mid-latitude	27	4	0.892658	0.481
Arthropoda	Insecta	Lepidoptera	Pieridae	Coliadinae	Colias	Colias gigantea	Mid-latitude	56	14	0.53782	12.031
Arthropoda	Insecta	Lepidoptera	Pieridae	Coliadinae	Colias	Colias harfordii	South	8	3	0.774194	0.875
Arthropoda	Insecta	Lepidoptera	Pieridae	Coliadinae	Colias	Colias hecla	North/alpine	8	5	0.559409	3.938
Arthropoda	Insecta	Lepidoptera	Pieridae	Coliadinae	Colias	Colias interior	North/alpine	68	13	0.320292	27.588
Arthropoda	Insecta	Lepidoptera	Pieridae	Coliadinae	Colias	Colias johanseni	North/alpine	6	2	1	0
Arthropoda	Insecta	Lepidoptera	Pieridae	Coliadinae	Colias	Colias meadii	North/alpine	15	7	0.555556	5.6
Arthropoda	Insecta	Lepidoptera	Pieridae	Coliadinae	Colias	Colias nastes	North/alpine	29	11	0.810313	2.575
Arthropoda	Insecta	Lepidoptera	Pieridae	Coliadinae	Colias	Colias occidentalis	Mid-latitude	9	2	1	0
Arthropoda	Insecta	Lepidoptera	Pieridae	Coliadinae	Colias	Colias palaeno	North/alpine	77	7	0.914077	0.658
Arthropoda	Insecta	Lepidoptera	Pieridae	Coliadinae	Colias	Colias pelidne	North/alpine	18	10	0.24862	30.222
Arthropoda	Insecta	Lepidoptera	Pieridae	Coliadinae	Colias	Colias philodice	Mid-latitude	82	21	0.27428	55.564
Arthropoda	Insecta	Lepidoptera	Pieridae	Coliadinae	Colias	Colias rankinensis	North/alpine	ND	ND	ND	ND
Arthropoda	Insecta	Lepidoptera	Pieridae	Coliadinae	Colias	Colias scudderii	North/alpine	ND	ND	ND	ND
Arthropoda	Insecta	Lepidoptera	Pieridae	Coliadinae	Colias	Colias skinneri	North/alpine	ND	ND	ND	ND
Arthropoda	Insecta	Lepidoptera	Pieridae	Coliadinae	Colias	Colias tyche	North/alpine	6	3	0.877963	0.417
Arthropoda	Insecta	Lepidoptera	Pieridae	Coliadinae	Colias	Colias vitabunda	North/alpine	7	3	0.874891	0.429
Arthropoda	Insecta	Lepidoptera	Pieridae	Pierinae	Euchloe	Euchloe ausonides	Mid-latitude	37	6	0.578146	4.378
Arthropoda	Insecta	Lepidoptera	Pieridae	Pierinae	Euchloe	Euchloe creusa	North/alpine	24	7	0.422119	9.583
Arthropoda	Insecta	Lepidoptera	Pieridae	Pierinae	Euchloe	Euchloe hyantis	South	7	2	1	0
Arthropoda	Insecta	Lepidoptera	Pieridae	Pierinae	Euchloe	Euchloe lotta	Mid-latitude	17	9	0.280732	23.059
Arthropoda	Insecta	Lepidoptera	Pieridae	Pierinae	Euchloe	Euchloe naina	North/alpine	7	4	0.608735	2.571
Arthropoda	Insecta	Lepidoptera	Pieridae	Pierinae	Euchloe	Euchloe olympia	Mid-latitude	15	7	0.42858	9.333
Arthropoda	Insecta	Lepidoptera	Pieridae	Coliadinae	Eurema	Eurema daira	South	12	2	1	0
Arthropoda	Insecta	Lepidoptera	Pieridae	Coliadinae	Eurema	Eurema mexicana	South	9	4	0.692281	1.778
Arthropoda	Insecta	Lepidoptera	Pieridae	Pierinae	Ganyra	Ganyra josephina	South	ND	ND	ND	ND
Arthropoda	Insecta	Lepidoptera	Pieridae	Pierinae	Glutophrissa	Glutophrissa drusilla	South	ND	ND	ND	ND
Arthropoda	Insecta	Lepidoptera	Pieridae	Coliadinae	Kricogonia	Kricogonia lyside	South	22	18	0.128405	122.182
Arthropoda	Insecta	Lepidoptera	Pieridae	Coliadinae	Nathalis	Nathalis iole	South	37	3	0.755097	0.973
Arthropoda	Insecta	Lepidoptera	Pieridae	Pierinae	Neophasia	Neophasia menapia	Mid-latitude	63	16	0.245376	49.206
Arthropoda	Insecta	Lepidoptera	Pieridae	Pierinae	Neophasia	Neophasia terlooii	South	ND	ND	ND	ND
Arthropoda	Insecta	Lepidoptera	Pieridae	Coliadinae	Phoebis	Phoebis agarithe	South	13	2	1	0
Arthropoda	Insecta	Lepidoptera	Pieridae	Coliadinae	Phoebis	Phoebis philea	South	ND	ND	ND	ND
Arthropoda	Insecta	Lepidoptera	Pieridae	Coliadinae	Phoebis	Phoebis sennae	South	19	5	0.725163	1.895
Arthropoda	Insecta	Lepidoptera	Pieridae	Pierinae	Pieris	Pieris angelika	North/alpine	38	6	0.755002	1.947
Arthropoda	Insecta	Lepidoptera	Pieridae	Pierinae	Pieris	Pieris marginalis	Mid-latitude	89	21	0.822884	4.52
Arthropoda	Insecta	Lepidoptera	Pieridae	Pierinae	Pieris	Pieris oleracea	North/alpine	33	14	0.702142	5.939
Arthropoda	Insecta	Lepidoptera	Pieridae	Pierinae	Pieris	Pieris virginiensis	Mid-latitude	13	6	0.393933	9.231
Arthropoda	Insecta	Lepidoptera	Pieridae	Pierinae	Pontia	Pontia beckerii	South	13	3	1	0
Arthropoda	Insecta	Lepidoptera	Pieridae	Pierinae	Pontia	Pontia occidentalis	South	56	9	0.69611	3.929
Arthropoda	Insecta	Lepidoptera	Pieridae	Pierinae	Pontia	Pontia protodice	South	52	9	0.47852	9.808
Arthropoda	Insecta	Lepidoptera	Pieridae	Pierinae	Pontia	Pontia sisymbrii	South	17	13	0.355882	23.529
Arthropoda	Insecta	Lepidoptera	Pieridae	Coliadinae	Pyrisitia	Pyrisitia dina	South	ND	ND	ND	ND
Arthropoda	Insecta	Lepidoptera	Pieridae	Coliadinae	Pyrisitia	Pyrisitia lisa	Mid-latitude	15	7	0.555556	5.6
Arthropoda	Insecta	Lepidoptera	Pieridae	Coliadinae	Pyrisitia	Pyrisitia messalina	South	ND	ND	ND	ND
Arthropoda	Insecta	Lepidoptera	Pieridae	Coliadinae	Pyrisitia	Pyrisitia nise	South	ND	ND	ND	ND
Arthropoda	Insecta	Lepidoptera	Pieridae	Coliadinae	Pyrisitia	Pyrisitia proterpia	South	6	5	0.428559	6.667
Arthropoda	Insecta	Lepidoptera	Pieridae	Coliadinae	Zerene	Zerene cesonia	South	13	6	0.866676	0.923
Arthropoda	Insecta	Lepidoptera	Pieridae	Coliadinae	Zerene	Zerene eurydice	South	9	1	1	0
Arthropoda	Insecta	Lepidoptera	Riodinidae	Riodininae	Apodemia	Apodemia duryi	South	ND	ND	ND	ND
Arthropoda	Insecta	Lepidoptera	Riodinidae	Riodininae	Apodemia	Apodemia mejicanus	South	20	14	0.592743	9.619
Arthropoda	Insecta	Lepidoptera	Riodinidae	Riodininae	Apodemia	Apodemia mormo	Mid-latitude	43	18	0.525103	16.279
Arthropoda	Insecta	Lepidoptera	Riodinidae	Riodininae	Apodemia	Apodemia virgulti	South	34	23	0.226338	78.618
Arthropoda	Insecta	Lepidoptera	Riodinidae	Riodininae	Calephelis	Calephelis arizonensis	South	ND	ND	ND	ND
Arthropoda	Insecta	Lepidoptera	Riodinidae	Riodininae	Calephelis	Calephelis borealis	Mid-latitude	7	1	1	0
Arthropoda	Insecta	Lepidoptera	Riodinidae	Riodininae	Calephelis	Calephelis freemani	NC
Arthropoda	Insecta	Lepidoptera	Riodinidae	Riodininae	Calephelis	Calephelis muticum	Mid-latitude	ND	ND	ND	ND
Arthropoda	Insecta	Lepidoptera	Riodinidae	Riodininae	Calephelis	Calephelis nemesis	South	16	5	0.914244	0.469
Arthropoda	Insecta	Lepidoptera	Riodinidae	Riodininae	Calephelis	Calephelis perditalis	South	ND	ND	ND	ND
Arthropoda	Insecta	Lepidoptera	Riodinidae	Riodininae	Calephelis	Calephelis rawsoni	South	ND	ND	ND	ND
Arthropoda	Insecta	Lepidoptera	Riodinidae	Riodininae	Calephelis	Calephelis virginiensis	South	9	2	1	0
Arthropoda	Insecta	Lepidoptera	Riodinidae	Riodininae	Calephelis	Calephelis wrighti	South	ND	ND	ND	ND
Arthropoda	Insecta	Lepidoptera	Riodinidae	Riodininae	Caria	Caria ino	South	ND	ND	ND	ND
Arthropoda	Insecta	Lepidoptera	Riodinidae	Riodininae	Emesis	Emesis ares	South	ND	ND	ND	ND
Arthropoda	Insecta	Lepidoptera	Riodinidae	Riodininae	Emesis	Emesis zela	South	7	2	1	0
Arthropoda	Insecta	Lepidoptera	Riodinidae	Riodininae	Lasaia	Lasaia sula	South	ND	ND	ND	ND
Arthropoda	Insecta	Lepidoptera	Riodinidae	Riodininae	Neoapodemia	Neoapodemia chisosensis	NC
Arthropoda	Insecta	Lepidoptera	Riodinidae	Riodininae	Neoapodemia	Neoapodemia nais	South	8	4	0.603774	2.625
Arthropoda	Insecta	Lepidoptera	Riodinidae	Riodininae	Plesioarida	Plesioarida palmerii	South	9	9	0.219512	32
Total								12860	3212	ND	4702.04
Average total								32.2306	8.05013	0.665119	11.7846
Average by region							North/alpine	40.7368	8.03947	0.656556	10.3399
Average by region							Mid-latitude	39.14	9.675	0.641872	15.0948
Average by region							South	15.7398	5.41463	0.708212	7.29474
